# Supplementary material for: MU-PseUDeep: A deep learning method for prediction of pseudouridine sites
Source: Comput Struct Biotechnol J. 2020 Jul 15;18:1877–83. doi: 10.1016/j.csbj.2020.07.010 (PMC7387732; doi:10.1016/j.csbj.2020.07.010)
Supplement: Supplementary data 2 [file mmc2.csv]

Gene coordinates	Gene window fragment	Prediction_threshold
chrX__54946894-54957864	chrX:54946894-54957864_sliding:4004-4054	0.9961443
chr16__88941265-89043612	chr16:88941265-89043612_sliding:92172-92222	0.9984263
chr16__88941265-89043612	chr16:88941265-89043612_sliding:39975-40025	0.9962851
chr16__88941265-89043612	chr16:88941265-89043612_sliding:37250-37300	0.9977187
chr12__1901122-2028002	chr12:1901122-2028002_sliding:10444-10494	0.9961391
chr12__1901122-2028002	chr12:1901122-2028002_sliding:121924-121974	0.9960782
chr12__132628992-132637013	chr12:132628992-132637013_sliding:3893-3943	0.99783605
chrX__9754495-9917483	chrX:9754495-9917483_sliding:41165-41215	0.99616975
chrX__9754495-9917483	chrX:9754495-9917483_sliding:71545-71595	0.99607605
chrX__9754495-9917483	chrX:9754495-9917483_sliding:63619-63669	0.99671423
chr7__5566781-5603415	chr7:5566781-5603415_sliding:25181-25231	0.99645364
chr1__171810620-172387606	chr1:171810620-172387606_sliding:777-827	0.9963839
chr1__171810620-172387606	chr1:171810620-172387606_sliding:96712-96762	0.99733377
chr10__47746935-47763041	chr10:47746935-47763041_sliding:10132-10182	0.9976053
chr1__146032647-146253110	chr1:146032647-146253110_sliding:171302-171352	0.9963421
chr17__42927310-42977030	chr17:42927310-42977030_sliding:31549-31599	0.99774325
chr14__104552015-104579098	chr14:104552015-104579098_sliding:7775-7825	0.9982584
chr14__104552015-104579098	chr14:104552015-104579098_sliding:26426-26476	0.99656785
chr16__84599199-84651683	chr16:84599199-84651683_sliding:12936-12986	0.9962191
chr16__4239374-4292081	chr16:4239374-4292081_sliding:52116-52166	0.9968491
chr15__34671268-34880704	chr15:34671268-34880704_sliding:74176-74226	0.99756134
chr16__56126898-56225006	chr16:56126898-56225006_sliding:88732-88782	0.9979134
chr18__56934266-56941318	chr18:56934266-56941318_sliding:1406-1456	0.9969903
chr16__31482905-31489281	chr16:31482905-31489281_sliding:5306-5356	0.99646854
chr1__46713359-46744145	chr1:46713359-46744145_sliding:19661-19711	0.9972365
chr15__60780482-61521518	chr15:60780482-61521518_sliding:691766-691816	0.9960855
chr15__60780482-61521518	chr15:60780482-61521518_sliding:134838-134888	0.9965335
chr15__60780482-61521518	chr15:60780482-61521518_sliding:72730-72780	0.99631655
chr15__60780482-61521518	chr15:60780482-61521518_sliding:638081-638131	0.99738306
chr15__60780482-61521518	chr15:60780482-61521518_sliding:488672-488722	0.9969246
chr11__111895537-111935114	chr11:111895537-111935114_sliding:890-940	0.9967579
chr16__5094122-5116111	chr16:5094122-5116111_sliding:209-259	0.99662614
chr18__74892061-74947386	chr18:74892061-74947386_sliding:23447-23497	0.9972384
chr17__76670129-76778379	chr17:76670129-76778379_sliding:103600-103650	0.9976453
chr17__76670129-76778379	chr17:76670129-76778379_sliding:107635-107685	0.99779886
chr12__6896023-6929974	chr12:6896023-6929974_sliding:11941-11991	0.9966485
chr12__83080658-83528649	chr12:83080658-83528649_sliding:413328-413378	0.99801385
chr19__19431489-19469563	chr19:19431489-19469563_sliding:31904-31954	0.99631125
chr19__45504687-45541452	chr19:45504687-45541452_sliding:23716-23766	0.99603564
chr18__34823009-35146000	chr18:34823009-35146000_sliding:155209-155259	0.99770784
chr18__34823009-35146000	chr18:34823009-35146000_sliding:321160-321210	0.9964921
chr18__34823009-35146000	chr18:34823009-35146000_sliding:101630-101680	0.9960951
chr18__34823009-35146000	chr18:34823009-35146000_sliding:146324-146374	0.9989423
chr18__34823009-35146000	chr18:34823009-35146000_sliding:203788-203838	0.997433
chr18__34823009-35146000	chr18:34823009-35146000_sliding:160933-160983	0.99719316
chr19__58740830-58798173	chr19:58740830-58798173_sliding:49467-49517	0.9966551
chr11__45115563-45247734	chr11:45115563-45247734_sliding:53309-53359	0.99721414
chr15__44162961-44487450	chr15:44162961-44487450_sliding:843-893	0.9973621
chr12__63037761-63328817	chr12:63037761-63328817_sliding:11228-11278	0.99632484
chr12__63037761-63328817	chr12:63037761-63328817_sliding:170204-170254	0.99620146
chr7__27145802-27192200	chr7:27145802-27192200_sliding:4597-4647	0.9972554
chr7__27145802-27192200	chr7:27145802-27192200_sliding:13071-13121	0.9973889
chr11__64513860-64527769	chr11:64513860-64527769_sliding:5149-5199	0.9967636
chr7__75039604-75046066	chr7:75039604-75046066_sliding:434-484	0.99670947
chr11__128769459-128775930	chr11:128769459-128775930_sliding:3748-3798	0.99695945
chr14__100437785-100610573	chr14:100437785-100610573_sliding:140785-140835	0.9980014
chr17__42785975-42829632	chr17:42785975-42829632_sliding:32660-32710	0.996962
chr17__42785975-42829632	chr17:42785975-42829632_sliding:29623-29673	0.99716586
chr10__72432558-72522197	chr10:72432558-72522197_sliding:34768-34818	0.99778193
chr17__16945858-17120993	chr17:16945858-17120993_sliding:11155-11205	0.9960431
chr17__16945858-17120993	chr17:16945858-17120993_sliding:98454-98504	0.99614197
chr11__62432780-62435968	chr11:62432780-62435968_sliding:213-263	0.9961279
chr12__10902832-10930043	chr12:10902832-10930043_sliding:22560-22610	0.9962697
chr1__85464829-85598821	chr1:85464829-85598821_sliding:48870-48920	0.9963309
chr17__46810452-46811250	chr17:46810452-46811250_sliding:89-139	0.9984351
chr12__40148822-40499891	chr12:40148822-40499891_sliding:152177-152227	0.9969934
chr10__76585339-76792380	chr10:76585339-76792380_sliding:61637-61687	0.9988231
chr7__100060981-100076902	chr7:100060981-100076902_sliding:852-902	0.99655735
chr16__88636788-88698374	chr16:88636788-88698374_sliding:49257-49307	0.99703836
chr16__88636788-88698374	chr16:88636788-88698374_sliding:10973-11023	0.9977081
chr16__85723689-85784735	chr16:85723689-85784735_sliding:18196-18246	0.99622947
chr17__79670400-79687569	chr17:79670400-79687569_sliding:16487-16537	0.9960748
chr17__79670400-79687569	chr17:79670400-79687569_sliding:8821-8871	0.9973199
chr17__79670400-79687569	chr17:79670400-79687569_sliding:9596-9646	0.9963025
chr18__14179095-14249455	chr18:14179095-14249455_sliding:605-655	0.99671626
chr17__74449432-74466199	chr17:74449432-74466199_sliding:14271-14321	0.99731916
chr19__6212965-6279959	chr19:6212965-6279959_sliding:292-342	0.9990662
chr15__67223884-67248856	chr15:67223884-67248856_sliding:9616-9666	0.9966356
chr19__41620336-41634271	chr19:41620336-41634271_sliding:13490-13540	0.99927944
chr19__41620336-41634271	chr19:41620336-41634271_sliding:13521-13571	0.99715424
chr1__3816935-3833789	chr1:3816935-3833789_sliding:10628-10678	0.99654204
chr16__56463044-56486111	chr16:56463044-56486111_sliding:354-404	0.9985915
chr11__119494119-119599794	chr11:119494119-119599794_sliding:105216-105266	0.99699116
chr17__74523437-74547257	chr17:74523437-74547257_sliding:49-99	0.9961533
chr7__134429002-134655479	chr7:134429002-134655479_sliding:5045-5095	0.996591
chr19__14800612-14844558	chr19:14800612-14844558_sliding:2306-2356	0.99714524
chr11__124932962-124959131	chr11:124932962-124959131_sliding:835-885	0.9963643
chr11__124932962-124959131	chr11:124932962-124959131_sliding:968-1018	0.9984769
chr19__58873950-58877958	chr19:58873950-58877958_sliding:3823-3873	0.9991635
chr16__67209504-67217943	chr16:67209504-67217943_sliding:878-928	0.99645585
chr15__71389290-72075722	chr15:71389290-72075722_sliding:68920-68970	0.99686086
chr15__71389290-72075722	chr15:71389290-72075722_sliding:383870-383920	0.9974897
chr10__77360997-78319925	chr10:77360997-78319925_sliding:49441-49491	0.99617696
chr10__77360997-78319925	chr10:77360997-78319925_sliding:586787-586837	0.99663734
chr10__77360997-78319925	chr10:77360997-78319925_sliding:811074-811124	0.99606484
chr10__77360997-78319925	chr10:77360997-78319925_sliding:59990-60040	0.9970426
chr13__31651390-31689836	chr13:31651390-31689836_sliding:38349-38399	0.99705964
chr18__57792264-57828428	chr18:57792264-57828428_sliding:5827-5877	0.99610376
chr17__61458591-61491673	chr17:61458591-61491673_sliding:2378-2428	0.9965282
chr14__74769771-74826711	chr14:74769771-74826711_sliding:22012-22062	0.99610126
chr17__17115525-17140502	chr17:17115525-17140502_sliding:22240-22290	0.99721307
chr19__5587009-5624057	chr19:5587009-5624057_sliding:25528-25578	0.99779934
chr19__5587009-5624057	chr19:5587009-5624057_sliding:32983-33033	0.9967861
chr19__5587009-5624057	chr19:5587009-5624057_sliding:32982-33032	0.99853647
chr15__35838395-36151202	chr15:35838395-36151202_sliding:18-68	0.9976465
chr19__45135499-45222031	chr19:45135499-45222031_sliding:35068-35118	0.9983494
chr19__54820181-54848439	chr19:54820181-54848439_sliding:25794-25844	0.9960014
chr10__104845939-104953056	chr10:104845939-104953056_sliding:741-791	0.9965798
chrX__152710177-152736045	chrX:152710177-152736045_sliding:25640-25690	0.99755174
chrX__152710177-152736045	chrX:152710177-152736045_sliding:24705-24755	0.99766207
chr1__47649264-47656716	chr1:47649264-47656716_sliding:2564-2614	0.99618524
chr17__21804472-21805895	chr17:21804472-21805895_sliding:248-298	0.9966273
chrX__134928330-134953994	chrX:134928330-134953994_sliding:17844-17894	0.99654096
chrX__134928330-134953994	chrX:134928330-134953994_sliding:585-635	0.99654096
chr19__1461141-1479555	chr19:1461141-1479555_sliding:3543-3593	0.99647874
chr19__1461141-1479555	chr19:1461141-1479555_sliding:8823-8873	0.99670863
chr1__19197925-19229275	chr1:19197925-19229275_sliding:26178-26228	0.9960932
chr18__3411605-3458409	chr18:3411605-3458409_sliding:40398-40448	0.9989792
chr1__212606228-212619714	chr1:212606228-212619714_sliding:171-221	0.9964059
chr18__74069643-74207146	chr18:74069643-74207146_sliding:47623-47673	0.9961597
chr18__74069643-74207146	chr18:74069643-74207146_sliding:110195-110245	0.9961681
chr18__74069643-74207146	chr18:74069643-74207146_sliding:114343-114393	0.9966904
chr17__27887564-28034108	chr17:27887564-28034108_sliding:23523-23573	0.9978248
chr10__65424423-65750328	chr10:65424423-65750328_sliding:238317-238367	0.9971877
chr1__111729795-111747157	chr1:111729795-111747157_sliding:3729-3779	0.9964986
chr16__30789777-30798523	chr16:30789777-30798523_sliding:493-543	0.9972373
chr18__32820993-32847097	chr18:32820993-32847097_sliding:1440-1490	0.9964784
chr19__51532347-51538486	chr19:51532347-51538486_sliding:1148-1198	0.9960884
chr17__43128977-43186384	chr17:43128977-43186384_sliding:22122-22172	0.99628407
chr15__78276377-78370066	chr15:78276377-78370066_sliding:81362-81412	0.9971403
chr17__48423452-48440499	chr17:48423452-48440499_sliding:6050-6100	0.9967962
chr10__29746266-30025710	chr10:29746266-30025710_sliding:182024-182074	0.9969368
chr12__125671381-126146917	chr12:125671381-126146917_sliding:346794-346844	0.9960121
chr15__65619464-65670378	chr15:65619464-65670378_sliding:41356-41406	0.99617875
chr7__91741472-91808845	chr7:91741472-91808845_sliding:45129-45179	0.99659735
chr10__48255252-48279200	chr10:48255252-48279200_sliding:10140-10190	0.9976053
chr12__124808960-125052135	chr12:124808960-125052135_sliding:13995-14045	0.99636793
chr12__124808960-125052135	chr12:124808960-125052135_sliding:139045-139095	0.9961004
chr1__1570602-1590473	chr1:1570602-1590473_sliding:17490-17540	0.9971186
chr1__1570602-1590473	chr1:1570602-1590473_sliding:17368-17418	0.99706036
chr17__78518618-78940171	chr17:78518618-78940171_sliding:203088-203138	0.9968785
chr17__78518618-78940171	chr17:78518618-78940171_sliding:63573-63623	0.99765587
chr17__78518618-78940171	chr17:78518618-78940171_sliding:293443-293493	0.99702615
chr1__230883129-230937749	chr1:230883129-230937749_sliding:6407-6457	0.99706143
chr12__114117263-114211488	chr12:114117263-114211488_sliding:7042-7092	0.99718827
chr19__5978413-6020374	chr19:5978413-6020374_sliding:17509-17559	0.9990538
chr19__39616409-39673456	chr19:39616409-39673456_sliding:28990-29040	0.9960147
chr7__25159709-25164980	chr7:25159709-25164980_sliding:169-219	0.9966814
chr19__35739232-35758867	chr19:35739232-35758867_sliding:628-678	0.99727684
chr15__86302553-86338261	chr15:86302553-86338261_sliding:2993-3043	0.9974661
chr17__44839871-44910520	chr17:44839871-44910520_sliding:62228-62278	0.9962035
chr17__44839871-44910520	chr17:44839871-44910520_sliding:59198-59248	0.9972632
chr11__637292-640706	chr11:637292-640706_sliding:1080-1130	0.9969784
chr11__17809594-18034709	chr11:17809594-18034709_sliding:103777-103827	0.9960103
chr17__41857802-41864980	chr17:41857802-41864980_sliding:1176-1226	0.99623775
chr16__15219098-15248421	chr16:15219098-15248421_sliding:26753-26803	0.9981433
chr17__79848665-79858867	chr17:79848665-79858867_sliding:976-1026	0.9963821
chr11__45907201-45928016	chr11:45907201-45928016_sliding:9189-9239	0.9964056
chr7__7294784-7317410	chr7:7294784-7317410_sliding:16257-16307	0.99672276
chr19__55987698-55995854	chr19:55987698-55995854_sliding:5686-5736	0.9976865
chr10__134257830-134262912	chr10:134257830-134262912_sliding:1246-1296	0.99632096
chr14__101540205-101544247	chr14:101540205-101544247_sliding:886-936	0.9962741
chr16__22177617-22203075	chr16:22177617-22203075_sliding:24144-24194	0.9972529
chr19__10764936-10803093	chr19:10764936-10803093_sliding:28256-28306	0.9972228
chr1__6241328-6269449	chr1:6241328-6269449_sliding:9701-9751	0.99748635
chr19__1268164-1270240	chr19:1268164-1270240_sliding:1140-1190	0.9974832
chr14__64550949-64804830	chr14:64550949-64804830_sliding:192847-192897	0.9968051
chr16__71879893-71919171	chr16:71879893-71919171_sliding:37887-37937	0.99773705
chr16__71879893-71919171	chr16:71879893-71919171_sliding:4001-4051	0.99609995
chr7__131185020-131242976	chr7:131185020-131242976_sliding:1151-1201	0.9961791
chr7__131185020-131242976	chr7:131185020-131242976_sliding:5734-5784	0.9962637
chr13__114586639-114626485	chr13:114586639-114626485_sliding:903-953	0.99736965
chr1__9711789-9789172	chr1:9711789-9789172_sliding:37599-37649	0.9961777
chr1__9711789-9789172	chr1:9711789-9789172_sliding:650-700	0.99663997
chr1__3569083-3652765	chr1:3569083-3652765_sliding:48420-48470	0.99675363
chr1__3569083-3652765	chr1:3569083-3652765_sliding:56627-56677	0.99673057
chr10__102986732-102989551	chr10:102986732-102989551_sliding:851-901	0.997072
chr7__56560816-56564978	chr7:56560816-56564978_sliding:440-490	0.99605453
chr12__21417533-21572528	chr12:21417533-21572528_sliding:5646-5696	0.9974968
chr17__19483255-19499371	chr17:19483255-19499371_sliding:5658-5708	0.99638534
chr11__57105847-57138073	chr11:57105847-57138073_sliding:21253-21303	0.99646014
chr16__25703346-26149009	chr16:25703346-26149009_sliding:83467-83517	0.9972887
chr15__76135621-76193419	chr15:76135621-76193419_sliding:114-164	0.9967829
chr1__25620654-25621134	chr1:25620654-25621134_sliding:197-247	0.9979032
chr1__55352547-55353674	chr1:55352547-55353674_sliding:473-523	0.99784386
chr13__45694649-45858237	chr13:45694649-45858237_sliding:61475-61525	0.9963883
chr14__74318673-74398981	chr14:74318673-74398981_sliding:64493-64543	0.99764305
chr11__46638825-46696368	chr11:46638825-46696368_sliding:49459-49509	0.998697
chr16__15005407-15029565	chr16:15005407-15029565_sliding:8640-8690	0.99845266
chr11__118004091-118023603	chr11:118004091-118023603_sliding:16459-16509	0.9966078
chr11__118004091-118023603	chr11:118004091-118023603_sliding:738-788	0.99604285
chr1__19400999-19536770	chr1:19400999-19536770_sliding:131446-131496	0.9966955
chr14__77972339-78083116	chr14:77972339-78083116_sliding:519-569	0.9980166
chr13__21877653-21922860	chr13:21877653-21922860_sliding:41589-41639	0.9989201
chr16__1662325-1727909	chr16:1662325-1727909_sliding:16966-17016	0.9979809
chr16__1662325-1727909	chr16:1662325-1727909_sliding:1761-1811	0.99647444
chr16__69139466-69152622	chr16:69139466-69152622_sliding:2310-2360	0.99743086
chr16__69139466-69152622	chr16:69139466-69152622_sliding:607-657	0.99605703
chr16__69139466-69152622	chr16:69139466-69152622_sliding:429-479	0.9960944
chr16__1756183-1820318	chr16:1756183-1820318_sliding:35170-35220	0.99684554
chr16__1756183-1820318	chr16:1756183-1820318_sliding:6572-6622	0.99635375
chr16__1756183-1820318	chr16:1756183-1820318_sliding:44909-44959	0.9986625
chr17__4901242-4931696	chr17:4901242-4931696_sliding:551-601	0.99772686
chr10__6319649-6377944	chr10:6319649-6377944_sliding:32711-32761	0.9969879
chr17__44910566-44964096	chr17:44910566-44964096_sliding:1262-1312	0.99609727
chr10__104183001-104192418	chr10:104183001-104192418_sliding:117-167	0.997769
chr19__10070236-10121147	chr19:10070236-10121147_sliding:33907-33957	0.99759066
chr1__10092889-10241297	chr1:10092889-10241297_sliding:46-96	0.9968077
chr19__41098788-41135725	chr19:41098788-41135725_sliding:13696-13746	0.99694014
chr11__6616304-6624850	chr11:6616304-6624850_sliding:224-274	0.9981901
chr15__93426525-93571237	chr15:93426525-93571237_sliding:115011-115061	0.9972045
chr11__67429632-67448671	chr11:67429632-67448671_sliding:13758-13808	0.99727434
chr7__148700153-148725733	chr7:148700153-148725733_sliding:24127-24177	0.99758327
chr7__148700153-148725733	chr7:148700153-148725733_sliding:99-149	0.9975569
chr1__213665643-213719790	chr1:213665643-213719790_sliding:50817-50867	0.99738234
chr1__204797778-204991950	chr1:204797778-204991950_sliding:28947-28997	0.99632156
chr1__6453614-6454451	chr1:6453614-6454451_sliding:529-579	0.99723804
chr19__8585673-8642461	chr19:8585673-8642461_sliding:31988-32038	0.997373
chr17__49230896-49239789	chr17:49230896-49239789_sliding:53-103	0.99763584
chr14__105992939-105996539	chr14:105992939-105996539_sliding:673-723	0.99805826
chr1__44870865-45117396	chr1:44870865-45117396_sliding:1495-1545	0.9967777
chr1__44870865-45117396	chr1:44870865-45117396_sliding:13095-13145	0.99652326
chr1__44870865-45117396	chr1:44870865-45117396_sliding:12655-12705	0.9977149
chr1__29213602-29446553	chr1:29213602-29446553_sliding:228439-228489	0.998185
chr10__96997328-97050781	chr10:96997328-97050781_sliding:17799-17849	0.99843687
chr19__13317255-13734804	chr19:13317255-13734804_sliding:386075-386125	0.9961784
chr1__205012324-205047627	chr1:205012324-205047627_sliding:9804-9854	0.9984659
chr19__53459293-53484907	chr19:53459293-53484907_sliding:19058-19108	0.9982584
chr15__95819689-95870358	chr15:95819689-95870358_sliding:55-105	0.9977837
chr19__2427635-2456994	chr19:2427635-2456994_sliding:21729-21779	0.9971215
chr10__79550548-79686378	chr10:79550548-79686378_sliding:113269-113319	0.997297
chr13__25875661-25923938	chr13:25875661-25923938_sliding:53-103	0.99604344
chr18__10666479-11148587	chr18:10666479-11148587_sliding:479738-479788	0.99751353
chr17__3413795-3461289	chr17:3413795-3461289_sliding:26533-26583	0.9984615
chr16__3062456-3064506	chr16:3062456-3064506_sliding:1404-1454	0.9970059
chr11__12052421-12083332	chr11:12052421-12083332_sliding:937-987	0.99685514
chr11__12052421-12083332	chr11:12052421-12083332_sliding:1615-1665	0.9974698
chr10__89511268-89601100	chr10:89511268-89601100_sliding:22532-22582	0.9977082
chr13__76123618-76180085	chr13:76123618-76180085_sliding:519-569	0.99734735
chr1__146644764-146724314	chr1:146644764-146724314_sliding:52230-52280	0.99639565
chr12__81331593-81650533	chr12:81331593-81650533_sliding:140391-140441	0.99712366
chr17__59470816-59488916	chr17:59470816-59488916_sliding:17126-17176	0.99671507
chr17__59470816-59488916	chr17:59470816-59488916_sliding:3210-3260	0.99679214
chr19__59055457-59062089	chr19:59055457-59062089_sliding:344-394	0.99725646
chr19__59055457-59062089	chr19:59055457-59062089_sliding:315-365	0.99798054
chr19__47906380-47922780	chr19:47906380-47922780_sliding:12459-12509	0.9970381
chr1__67773046-67862583	chr1:67773046-67862583_sliding:41634-41684	0.99716896
chr10__45497669-45642669	chr10:45497669-45642669_sliding:32925-32975	0.997813
chr1__52042850-52254889	chr1:52042850-52254889_sliding:64009-64059	0.9968946
chrX__294697-347690	chrX:294697-347690_sliding:42575-42625	0.9980221
chrX__294697-347690	chrX:294697-347690_sliding:36126-36176	0.997387
chrX__294697-347690	chrX:294697-347690_sliding:40280-40330	0.99758506
chrX__294697-347690	chrX:294697-347690_sliding:42445-42495	0.9964696
chrX__294697-347690	chrX:294697-347690_sliding:17217-17267	0.9961306
chr17__79670403-79688042	chr17:79670403-79688042_sliding:16484-16534	0.9960748
chr17__79670403-79688042	chr17:79670403-79688042_sliding:8818-8868	0.9973199
chr17__79670403-79688042	chr17:79670403-79688042_sliding:9593-9643	0.9963025
chr11__69061604-69182494	chr11:69061604-69182494_sliding:97346-97396	0.99685884
chr15__85798599-85873565	chr15:85798599-85873565_sliding:73162-73212	0.997077
chr19__12873816-12983554	chr19:12873816-12983554_sliding:81171-81221	0.9985066
chr19__12873816-12983554	chr19:12873816-12983554_sliding:31699-31749	0.99718946
chr19__12873816-12983554	chr19:12873816-12983554_sliding:6844-6894	0.997246
chr17__40308908-40333296	chr17:40308908-40333296_sliding:19895-19945	0.9985008
chr17__74068041-74079747	chr17:74068041-74079747_sliding:5969-6019	0.9974953
chr17__74068041-74079747	chr17:74068041-74079747_sliding:6007-6057	0.99644333
chr16__24741015-24838953	chr16:24741015-24838953_sliding:35730-35780	0.99716645
chr7__76018650-76039012	chr7:76018650-76039012_sliding:16012-16062	0.9968368
chr7__43152197-43605600	chr7:43152197-43605600_sliding:437963-438013	0.99665713
chr10__133747954-133773331	chr10:133747954-133773331_sliding:11290-11340	0.9963924
chr17__33307512-33332083	chr17:33307512-33332083_sliding:605-655	0.9968637
chr7__110303109-111202573	chr7:110303109-111202573_sliding:397933-397983	0.99667346
chr19__2754711-2783369	chr19:2754711-2783369_sliding:15186-15236	0.99689484
chr12__3186520-3395730	chr12:3186520-3395730_sliding:3574-3624	0.99616736
chr12__3186520-3395730	chr12:3186520-3395730_sliding:94593-94643	0.99657273
chr12__3186520-3395730	chr12:3186520-3395730_sliding:122942-122992	0.9967565
chr12__3186520-3395730	chr12:3186520-3395730_sliding:21008-21058	0.9971042
chr12__3186520-3395730	chr12:3186520-3395730_sliding:143312-143362	0.99717367
chr1__155948589-155952777	chr1:155948589-155952777_sliding:1611-1661	0.99702054
chr12__29302035-29493913	chr12:29302035-29493913_sliding:56-106	0.996534
chr11__44748014-44953972	chr11:44748014-44953972_sliding:74411-74461	0.9976464
chr11__44748014-44953972	chr11:44748014-44953972_sliding:171117-171167	0.9966677
chr11__44748014-44953972	chr11:44748014-44953972_sliding:183899-183949	0.9963606
chr11__44748014-44953972	chr11:44748014-44953972_sliding:13312-13362	0.9970879
chr11__44748014-44953972	chr11:44748014-44953972_sliding:148954-149004	0.99734926
chr11__44748014-44953972	chr11:44748014-44953972_sliding:156000-156050	0.99729544
chr11__44748014-44953972	chr11:44748014-44953972_sliding:52957-53007	0.9964729
chr12__106889735-107168696	chr12:106889735-107168696_sliding:212041-212091	0.9973425
chr16__13340172-13656775	chr16:13340172-13656775_sliding:49278-49328	0.9977763
chr10__124221040-124274424	chr10:124221040-124274424_sliding:41098-41148	0.9983138
chr19__4903091-4962165	chr19:4903091-4962165_sliding:8265-8315	0.99842936
chr19__4903091-4962165	chr19:4903091-4962165_sliding:6286-6336	0.9977139
chr11__115530375-115713864	chr11:115530375-115713864_sliding:56750-56800	0.99628
chr11__115530375-115713864	chr11:115530375-115713864_sliding:101432-101482	0.997581
chr17__80036213-80056208	chr17:80036213-80056208_sliding:45-95	0.99697006
chr7__150130741-150145228	chr7:150130741-150145228_sliding:9221-9271	0.9966011
chr7__56078743-56119297	chr7:56078743-56119297_sliding:24842-24892	0.9962289
chr17__38465443-38513094	chr17:38465443-38513094_sliding:40297-40347	0.9960343
chr11__8714897-8932498	chr11:8714897-8932498_sliding:39414-39464	0.9966528
chr1__16010826-16061264	chr1:16010826-16061264_sliding:18689-18739	0.99658513
chr11__17568919-17668697	chr11:17568919-17668697_sliding:31693-31743	0.99604034
chr10__35415718-35501886	chr10:35415718-35501886_sliding:64936-64986	0.9962054
chr12__125261401-125367214	chr12:125261401-125367214_sliding:85886-85936	0.99639255
chr12__125261401-125367214	chr12:125261401-125367214_sliding:18288-18338	0.9963529
chr12__125261401-125367214	chr12:125261401-125367214_sliding:48379-48429	0.9975672
chr1__3668961-3688209	chr1:3668961-3688209_sliding:10951-11001	0.99625885
chr18__7566779-8406859	chr18:7566779-8406859_sliding:114658-114708	0.99666816
chr18__7566779-8406859	chr18:7566779-8406859_sliding:340475-340525	0.99612916
chr18__7566779-8406859	chr18:7566779-8406859_sliding:25644-25694	0.9971246
chr11__63527363-63536113	chr11:63527363-63536113_sliding:7694-7744	0.9975151
chr17__34580901-34757050	chr17:34580901-34757050_sliding:158684-158734	0.9976489
chr17__34580901-34757050	chr17:34580901-34757050_sliding:145152-145202	0.9976489
chr12__44229769-44783545	chr12:44229769-44783545_sliding:174441-174491	0.99744153
chr11__88910619-89028927	chr11:88910619-89028927_sliding:116942-116992	0.9983241
chr7__33168855-33645680	chr7:33168855-33645680_sliding:375100-375150	0.9977592
chr16__5074844-5084142	chr16:5074844-5084142_sliding:3702-3752	0.9967223
chr17__8043789-8059824	chr17:8043789-8059824_sliding:11814-11864	0.99635124
chr17__8043789-8059824	chr17:8043789-8059824_sliding:4258-4308	0.99687034
chr1__184356191-184598154	chr1:184356191-184598154_sliding:224338-224388	0.99639136
chr1__184356191-184598154	chr1:184356191-184598154_sliding:191187-191237	0.9961778
chr16__30844946-30906281	chr16:30844946-30906281_sliding:19792-19842	0.9967282
chr1__52521796-52556388	chr1:52521796-52556388_sliding:731-781	0.9966648
chr10__71561643-71724031	chr10:71561643-71724031_sliding:99312-99362	0.99705005
chr10__71561643-71724031	chr10:71561643-71724031_sliding:109924-109974	0.9968912
chr10__71561643-71724031	chr10:71561643-71724031_sliding:107541-107591	0.99726033
chr1__53361655-53392884	chr1:53361655-53392884_sliding:5952-6002	0.9963152
chrX__12993226-12995346	chrX:12993226-12995346_sliding:470-520	0.9961351
chr12__125431370-125473668	chr12:125431370-125473668_sliding:40848-40898	0.99744713
chr1__23337326-23342343	chr1:23337326-23342343_sliding:666-716	0.99604106
chr13__100741268-101182686	chr13:100741268-101182686_sliding:417367-417417	0.99614197
chr13__29598747-30077892	chr13:29598747-30077892_sliding:314890-314940	0.99828196
chr13__29598747-30077892	chr13:29598747-30077892_sliding:461247-461297	0.9975994
chr16__89334037-89556969	chr16:89334037-89556969_sliding:215049-215099	0.997323
chr16__89334037-89556969	chr16:89334037-89556969_sliding:149120-149170	0.9966037
chr16__89334037-89556969	chr16:89334037-89556969_sliding:41758-41808	0.99715745
chr16__89334037-89556969	chr16:89334037-89556969_sliding:21725-21775	0.9964927
chr19__33864235-33873592	chr19:33864235-33873592_sliding:761-811	0.9984931
chr15__94448633-94651167	chr15:94448633-94651167_sliding:128741-128791	0.99724567
chrX__30718114-30742291	chrX:30718114-30742291_sliding:3279-3329	0.9970251
chrX__103810995-105011822	chrX:103810995-105011822_sliding:1063137-1063187	0.99755245
chr19__507298-519654	chr19:507298-519654_sliding:639-689	0.996847
chr13__25946208-26599989	chr13:25946208-26599989_sliding:573656-573706	0.99764615
chr13__25946208-26599989	chr13:25946208-26599989_sliding:606539-606589	0.99686664
chr13__25946208-26599989	chr13:25946208-26599989_sliding:336821-336871	0.99789894
chr12__4357930-4385350	chr12:4357930-4385350_sliding:1721-1771	0.99789196
chr12__4357930-4385350	chr12:4357930-4385350_sliding:25621-25671	0.99894124
chrX__1710485-1721407	chrX:1710485-1721407_sliding:566-616	0.99702966
chr17__5019732-5078329	chr17:5019732-5078329_sliding:15740-15790	0.9961981
chr17__5019732-5078329	chr17:5019732-5078329_sliding:20613-20663	0.9967026
chr14__75408536-75422487	chr14:75408536-75422487_sliding:10359-10409	0.9961702
chr10__96447910-96613017	chr10:96447910-96613017_sliding:164600-164650	0.99714017
chr1__246935138-246993361	chr1:246935138-246993361_sliding:31958-32008	0.9967325
chr1__18434239-18704977	chr1:18434239-18704977_sliding:38660-38710	0.9961966
chr15__45740624-45805965	chr15:45740624-45805965_sliding:1644-1694	0.99721044
chr13__24513695-24520921	chr13:24513695-24520921_sliding:1136-1186	0.99608433
chr17__72946837-72969261	chr17:72946837-72969261_sliding:2419-2469	0.9973979
chr16__15068447-15233196	chr16:15068447-15233196_sliding:81407-81457	0.99649954
chr19__1103935-1106787	chr19:1103935-1106787_sliding:369-419	0.99651366
chr17__27082995-27182250	chr17:27082995-27182250_sliding:35030-35080	0.9965306
chrX__46464752-46618490	chrX:46464752-46618490_sliding:51600-51650	0.9976421
chr11__63766029-63933578	chr11:63766029-63933578_sliding:36673-36723	0.99727184
chr11__63766029-63933578	chr11:63766029-63933578_sliding:19849-19899	0.99671483
chr11__63766029-63933578	chr11:63766029-63933578_sliding:30721-30771	0.99659157
chr11__63766029-63933578	chr11:63766029-63933578_sliding:34800-34850	0.99735224
chr12__121647659-121671909	chr12:121647659-121671909_sliding:600-650	0.99727803
chr12__116019865-116077539	chr12:116019865-116077539_sliding:33439-33489	0.9973779
chr12__116019865-116077539	chr12:116019865-116077539_sliding:8700-8750	0.99726796
chr1__228194751-228248961	chr1:228194751-228248961_sliding:40017-40067	0.99746966
chr1__228194751-228248961	chr1:228194751-228248961_sliding:16019-16069	0.99644727
chr15__75890423-75918810	chr15:75890423-75918810_sliding:6091-6141	0.9973646
chr16__87982849-88110924	chr16:87982849-88110924_sliding:25569-25619	0.9966754
chr16__87982849-88110924	chr16:87982849-88110924_sliding:68019-68069	0.9975376
chr16__87982849-88110924	chr16:87982849-88110924_sliding:109661-109711	0.99621093
chr16__4932507-5010742	chr16:4932507-5010742_sliding:36070-36120	0.99614966
chr10__81742665-81742996	chr10:81742665-81742996_sliding:225-275	0.996743
chr16__86755696-86771432	chr16:86755696-86771432_sliding:14614-14664	0.997635
chr1__62208148-62629592	chr1:62208148-62629592_sliding:416-466	0.99719894
chr19__29777917-30016659	chr19:29777917-30016659_sliding:138174-138224	0.9978884
chr15__20587868-20711433	chr15:20587868-20711433_sliding:11787-11837	0.99636734
chr15__20587868-20711433	chr15:20587868-20711433_sliding:72663-72713	0.99770254
chr1__223394160-223537544	chr1:223394160-223537544_sliding:61576-61626	0.99625236
chr15__34786620-34788101	chr15:34786620-34788101_sliding:663-713	0.99753916
chr10__73818792-73848790	chr10:73818792-73848790_sliding:11109-11159	0.9976693
chr10__73818792-73848790	chr10:73818792-73848790_sliding:24663-24713	0.99610656
chr19__42702749-42724292	chr19:42702749-42724292_sliding:20392-20442	0.9965714
chr17__19118927-19240028	chr17:19118927-19240028_sliding:103104-103154	0.99610835
chr17__19118927-19240028	chr17:19118927-19240028_sliding:21532-21582	0.99622345
chr1__229456757-229479041	chr1:229456757-229479041_sliding:1810-1860	0.9969901
chr1__229456757-229479041	chr1:229456757-229479041_sliding:12275-12325	0.9968388
chr11__62104919-62160882	chr11:62104919-62160882_sliding:330-380	0.9972258
chr11__62104919-62160882	chr11:62104919-62160882_sliding:8-58	0.9966978
chr1__41403775-41405435	chr1:41403775-41405435_sliding:1156-1206	0.99864274
chr19__19649056-19657468	chr19:19649056-19657468_sliding:1786-1836	0.99783736
chr12__46312913-46385903	chr12:46312913-46385903_sliding:1863-1913	0.9991755
chr19__44078789-44079770	chr19:44078789-44079770_sliding:927-977	0.99782014
chr17__17104308-17109629	chr17:17104308-17109629_sliding:778-828	0.9966273
chr10__11865337-11914276	chr10:11865337-11914276_sliding:1532-1582	0.99639374
chr1__6472477-6484730	chr1:6472477-6484730_sliding:4767-4817	0.996268
chr16__68670091-68756519	chr16:68670091-68756519_sliding:8597-8647	0.9963726
chr16__68670091-68756519	chr16:68670091-68756519_sliding:14000-14050	0.9966293
chr11__122928196-122933938	chr11:122928196-122933938_sliding:1507-1557	0.99618953
chr12__50451330-50477394	chr12:50451330-50477394_sliding:24068-24118	0.9966294
chr15__101835623-101845942	chr15:101835623-101845942_sliding:9978-10028	0.9960289
chrX__147582138-148082193	chrX:147582138-148082193_sliding:813-863	0.99714905
chr19__56909334-56947404	chr19:56909334-56947404_sliding:9013-9063	0.9960069
chr1__1227755-1244989	chr1:1227755-1244989_sliding:4688-4738	0.99780387
chr7__1022834-1029276	chr7:1022834-1029276_sliding:3372-3422	0.9964896
chr19__6737935-6751537	chr19:6737935-6751537_sliding:5191-5241	0.99721766
chr18__61616534-61649008	chr18:61616534-61649008_sliding:11726-11776	0.9963387
chr14__20833825-20881588	chr14:20833825-20881588_sliding:16906-16956	0.996259
chr14__20833825-20881588	chr14:20833825-20881588_sliding:40059-40109	0.99666494
chr12__114254542-114404176	chr12:114254542-114404176_sliding:149523-149573	0.998133
chr12__114254542-114404176	chr12:114254542-114404176_sliding:148751-148801	0.99630547
chr1__16066545-16076391	chr1:16066545-16076391_sliding:7082-7132	0.9971808
chrX__38660684-38665790	chrX:38660684-38665790_sliding:2484-2534	0.99744034
chr14__99729284-99731072	chr14:99729284-99731072_sliding:93-143	0.99644643
chr1__151264272-151300191	chr1:151264272-151300191_sliding:33795-33845	0.99608254
chr14__93170151-93215047	chr14:93170151-93215047_sliding:8718-8768	0.99628615
chr16__50700210-50715264	chr16:50700210-50715264_sliding:7549-7599	0.99633276
chr1__156182772-156213123	chr1:156182772-156213123_sliding:28327-28377	0.9968765
chr1__226736500-226796915	chr1:226736500-226796915_sliding:23695-23745	0.99712175
chr16__23847321-24231932	chr16:23847321-24231932_sliding:123228-123278	0.9963038
chr17__27281918-27333458	chr17:27281918-27333458_sliding:30475-30525	0.99708956
chr17__27281918-27333458	chr17:27281918-27333458_sliding:14781-14831	0.99640626
chr11__832842-839831	chr11:832842-839831_sliding:612-662	0.9975757
chr11__832842-839831	chr11:832842-839831_sliding:4785-4835	0.99684405
chr19__36088808-36092403	chr19:36088808-36092403_sliding:2972-3022	0.9968779
chr7__100026412-100031741	chr7:100026412-100031741_sliding:1236-1286	0.99651587
chr10__71029739-71161638	chr10:71029739-71161638_sliding:48606-48656	0.9963331
chr18__39739246-40271387	chr18:39739246-40271387_sliding:20143-20193	0.9963934
chr14__92788924-92962596	chr14:92788924-92962596_sliding:135565-135615	0.99711215
chr14__92788924-92962596	chr14:92788924-92962596_sliding:25037-25087	0.9960836
chr14__92788924-92962596	chr14:92788924-92962596_sliding:1868-1918	0.9972504
chr14__92788924-92962596	chr14:92788924-92962596_sliding:19170-19220	0.99682117
chr14__101003485-101053750	chr14:101003485-101053750_sliding:40640-40690	0.9981281
chr14__101003485-101053750	chr14:101003485-101053750_sliding:35621-35671	0.9989459
chr14__101003485-101053750	chr14:101003485-101053750_sliding:40673-40723	0.9976324
chr14__101003485-101053750	chr14:101003485-101053750_sliding:6009-6059	0.9963354
chr14__101003485-101053750	chr14:101003485-101053750_sliding:19250-19300	0.99843985
chr15__69591285-69700119	chr15:69591285-69700119_sliding:81858-81908	0.997649
chr14__104941014-105071984	chr14:104941014-105071984_sliding:601-651	0.9974119
chr14__104941014-105071984	chr14:104941014-105071984_sliding:51568-51618	0.9961457
chr14__104941014-105071984	chr14:104941014-105071984_sliding:8418-8468	0.9966059
chr14__104941014-105071984	chr14:104941014-105071984_sliding:49871-49921	0.99730504
chr12__49047183-49076021	chr12:49047183-49076021_sliding:548-598	0.9974469
chr13__64402972-64418258	chr13:64402972-64418258_sliding:4370-4420	0.9962025
chr13__64402972-64418258	chr13:64402972-64418258_sliding:6025-6075	0.997068
chr19__36346762-36358011	chr19:36346762-36358011_sliding:10247-10297	0.99600875
chr19__36346762-36358011	chr19:36346762-36358011_sliding:1056-1106	0.99603784
chr11__10594637-10715535	chr11:10594637-10715535_sliding:37107-37157	0.99721104
chr16__2034877-2040358	chr16:2034877-2040358_sliding:3019-3069	0.99633175
chr1__2252691-2323146	chr1:2252691-2323146_sliding:3164-3214	0.9976277
chr1__2252691-2323146	chr1:2252691-2323146_sliding:59901-59951	0.99667895
chr14__97207527-97256950	chr14:97207527-97256950_sliding:29711-29761	0.99623257
chr1__1682670-1711896	chr1:1682670-1711896_sliding:27441-27491	0.9970893
chr7__76139744-76648340	chr7:76139744-76648340_sliding:492918-492968	0.999042
chr7__76139744-76648340	chr7:76139744-76648340_sliding:116387-116437	0.9960145
chr19__3585550-3593539	chr19:3585550-3593539_sliding:4221-4271	0.99649954
chr19__42901279-43156507	chr19:42901279-43156507_sliding:131314-131364	0.99615884
chrX__53963108-54075391	chrX:53963108-54075391_sliding:18970-19020	0.9974612
chrX__53963108-54075391	chrX:53963108-54075391_sliding:4651-4701	0.9962769
chr12__54329111-54333427	chr12:54329111-54333427_sliding:259-309	0.99653935
chr12__54329111-54333427	chr12:54329111-54333427_sliding:258-308	0.99617493
chr12__54329111-54333427	chr12:54329111-54333427_sliding:1083-1133	0.9976084
chr7__5013618-5080306	chr7:5013618-5080306_sliding:5-55	0.99641377
chr12__99120234-100378432	chr12:99120234-100378432_sliding:119240-119290	0.9962599
chr10__134973950-135039916	chr10:134973950-135039916_sliding:4160-4210	0.99615234
chr10__134973950-135039916	chr10:134973950-135039916_sliding:259-309	0.9960592
chr13__98605911-98676551	chr13:98605911-98676551_sliding:23158-23208	0.99648774
chr13__98605911-98676551	chr13:98605911-98676551_sliding:23283-23333	0.99804026
chr1__3805688-3816857	chr1:3805688-3816857_sliding:596-646	0.99657553
chr14__103243812-103377837	chr14:103243812-103377837_sliding:465-515	0.996358
chr14__103243812-103377837	chr14:103243812-103377837_sliding:548-598	0.9961578
chr16__27214806-27233089	chr16:27214806-27233089_sliding:13639-13689	0.9964598
chr14__104028232-104167888	chr14:104028232-104167888_sliding:118246-118296	0.9972362
chr14__104028232-104167888	chr14:104028232-104167888_sliding:252-302	0.99838054
chr14__104028232-104167888	chr14:104028232-104167888_sliding:138005-138055	0.99644417
chr15__58727088-58790934	chr15:58727088-58790934_sliding:50187-50237	0.9965238
chr10__100143321-100174941	chr10:100143321-100174941_sliding:7985-8035	0.9961526
chr19__2785457-2813599	chr19:2785457-2813599_sliding:9232-9282	0.9976077
chr12__130880681-131200826	chr12:130880681-131200826_sliding:218930-218980	0.9964934
chr12__130880681-131200826	chr12:130880681-131200826_sliding:53171-53221	0.9966382
chr12__130880681-131200826	chr12:130880681-131200826_sliding:65966-66016	0.9965004
chr12__130880681-131200826	chr12:130880681-131200826_sliding:259031-259081	0.99791485
chr12__130880681-131200826	chr12:130880681-131200826_sliding:230529-230579	0.99749196
chr12__130880681-131200826	chr12:130880681-131200826_sliding:284888-284938	0.9972167
chr10__64133950-64431771	chr10:64133950-64431771_sliding:244569-244619	0.9966821
chr1__2985731-3355185	chr1:2985731-3355185_sliding:1518-1568	0.99723405
chr1__2985731-3355185	chr1:2985731-3355185_sliding:360116-360166	0.9970272
chr1__2985731-3355185	chr1:2985731-3355185_sliding:19965-20015	0.9978618
chr1__2985731-3355185	chr1:2985731-3355185_sliding:73662-73712	0.99600655
chr1__2985731-3355185	chr1:2985731-3355185_sliding:9118-9168	0.99634176
chr1__2985731-3355185	chr1:2985731-3355185_sliding:318382-318432	0.99700975
chr1__2985731-3355185	chr1:2985731-3355185_sliding:358730-358780	0.99630797
chr1__2985731-3355185	chr1:2985731-3355185_sliding:52819-52869	0.9960693
chr1__2985731-3355185	chr1:2985731-3355185_sliding:197191-197241	0.99651647
chr1__2985731-3355185	chr1:2985731-3355185_sliding:79372-79422	0.9972102
chr1__2985731-3355185	chr1:2985731-3355185_sliding:347169-347219	0.9964742
chr1__2985731-3355185	chr1:2985731-3355185_sliding:178238-178288	0.997242
chr19__15726028-15741448	chr19:15726028-15741448_sliding:525-575	0.99607843
chrX__48367349-48379202	chrX:48367349-48379202_sliding:6879-6929	0.9971373
chr1__2121236-2123179	chr1:2121236-2123179_sliding:1628-1678	0.9993686
chr1__35178337-35325417	chr1:35178337-35325417_sliding:22027-22077	0.9961093
chr1__35178337-35325417	chr1:35178337-35325417_sliding:74707-74757	0.9971042
chr13__100615217-100624163	chr13:100615217-100624163_sliding:3497-3547	0.99790585
chr16__10854775-10912651	chr16:10854775-10912651_sliding:56552-56602	0.9967488
chr11__117298488-117688240	chr11:117298488-117688240_sliding:22812-22862	0.9968935
chr15__77905368-78113242	chr15:77905368-78113242_sliding:63020-63070	0.9964036
chr15__77905368-78113242	chr15:77905368-78113242_sliding:155704-155754	0.99721754
chr15__77905368-78113242	chr15:77905368-78113242_sliding:14697-14747	0.99625313
chr15__77905368-78113242	chr15:77905368-78113242_sliding:190722-190772	0.99723285
chr15__77905368-78113242	chr15:77905368-78113242_sliding:195762-195812	0.9964348
chr15__77905368-78113242	chr15:77905368-78113242_sliding:160601-160651	0.9972089
chr17__62292-236045	chr17:62292-236045_sliding:104349-104399	0.9969676
chr7__27870191-28220362	chr7:27870191-28220362_sliding:224038-224088	0.9965203
chr7__27870191-28220362	chr7:27870191-28220362_sliding:305784-305834	0.99668807
chr7__27870191-28220362	chr7:27870191-28220362_sliding:244396-244446	0.99740666
chr19__55940106-55954230	chr19:55940106-55954230_sliding:13382-13432	0.9977775
chr1__161136199-161147803	chr1:161136199-161147803_sliding:10627-10677	0.998125
chr7__2291404-2393953	chr7:2291404-2393953_sliding:93348-93398	0.99627787
chr7__2291404-2393953	chr7:2291404-2393953_sliding:49145-49195	0.9969289
chr11__2465913-2870339	chr11:2465913-2870339_sliding:133103-133153	0.99746716
chr11__2465913-2870339	chr11:2465913-2870339_sliding:91126-91176	0.99635625
chr11__2465913-2870339	chr11:2465913-2870339_sliding:333358-333408	0.99888283
chr11__2465913-2870339	chr11:2465913-2870339_sliding:115917-115967	0.9981516
chr11__2465913-2870339	chr11:2465913-2870339_sliding:347323-347373	0.99736255
chr14__50065414-50081390	chr14:50065414-50081390_sliding:958-1008	0.9975757
chr19__57901217-57912786	chr19:57901217-57912786_sliding:3117-3167	0.99710935
chr7__6655247-6663921	chr7:6655247-6663921_sliding:631-681	0.996786
chr17__73232693-73258444	chr17:73232693-73258444_sliding:19595-19645	0.99714905
chr16__18458146-18495797	chr16:18458146-18495797_sliding:24863-24913	0.9981433
chr16__18458146-18495797	chr16:18458146-18495797_sliding:8635-8685	0.99845266
chr16__18458146-18495797	chr16:18458146-18495797_sliding:15909-15959	0.9967248
chr15__32322690-32464722	chr15:32322690-32464722_sliding:124213-124263	0.9963574
chr11__103546721-103765999	chr11:103546721-103765999_sliding:8623-8673	0.99679714
chr10__11047258-11378674	chr10:11047258-11378674_sliding:244106-244156	0.99678075
chr10__11047258-11378674	chr10:11047258-11378674_sliding:316015-316065	0.99633163
chr10__11047258-11378674	chr10:11047258-11378674_sliding:202782-202832	0.99605393
chr10__11047258-11378674	chr10:11047258-11378674_sliding:186333-186383	0.9973907
chr10__98757794-98945677	chr10:98757794-98945677_sliding:98195-98245	0.996691
chr19__42572628-42585701	chr19:42572628-42585701_sliding:7155-7205	0.9977405
chr1__32192717-32230494	chr1:32192717-32230494_sliding:30465-30515	0.9961593
chr19__43124363-43137186	chr19:43124363-43137186_sliding:2898-2948	0.9973333
chr11__118032665-118047388	chr11:118032665-118047388_sliding:4452-4502	0.99647504
chr19__54926392-54948080	chr19:54926392-54948080_sliding:14724-14774	0.99697423
chr16__55366266-55366879	chr16:55366266-55366879_sliding:523-573	0.9961999
chr12__58141509-58149796	chr12:58141509-58149796_sliding:763-813	0.99872714
chr16__1355547-1377019	chr16:1355547-1377019_sliding:8661-8711	0.99622923
chr16__1355547-1377019	chr16:1355547-1377019_sliding:4337-4387	0.9973494
chr7__5346420-5465045	chr7:5346420-5465045_sliding:79365-79415	0.9963386
chr7__5346420-5465045	chr7:5346420-5465045_sliding:28009-28059	0.9966822
chr7__5346420-5465045	chr7:5346420-5465045_sliding:36224-36274	0.9982004
chr7__5346420-5465045	chr7:5346420-5465045_sliding:1387-1437	0.99671906
chr7__5346420-5465045	chr7:5346420-5465045_sliding:58687-58737	0.9960156
chr12__56556766-56583351	chr12:56556766-56583351_sliding:10614-10664	0.9961222
chr18__14089933-14091018	chr18:14089933-14091018_sliding:347-397	0.9972128
chr13__110801317-110959496	chr13:110801317-110959496_sliding:125794-125844	0.99613696
chr19__41725107-41767671	chr19:41725107-41767671_sliding:7153-7203	0.9979394
chr19__41725107-41767671	chr19:41725107-41767671_sliding:7159-7209	0.99720913
chr1__117910070-118071494	chr1:117910070-118071494_sliding:33-83	0.9963708
chr10__14939357-14996431	chr10:14939357-14996431_sliding:52-102	0.99631894
chr10__14939357-14996431	chr10:14939357-14996431_sliding:45485-45535	0.99669695
chr16__27798849-28074830	chr16:27798849-28074830_sliding:88509-88559	0.9967167
chr16__27798849-28074830	chr16:27798849-28074830_sliding:202711-202761	0.9964819
chr11__134144138-134189458	chr11:134144138-134189458_sliding:39407-39457	0.9961994
chr11__134144138-134189458	chr11:134144138-134189458_sliding:35546-35596	0.99701655
chr17__15341204-15466909	chr17:15341204-15466909_sliding:123377-123427	0.9960626
chr17__15341204-15466909	chr17:15341204-15466909_sliding:59447-59497	0.99760073
chr17__15341204-15466909	chr17:15341204-15466909_sliding:14-64	0.9983341
chr1__164524820-164868533	chr1:164524820-164868533_sliding:200321-200371	0.99611795
chr1__164524820-164868533	chr1:164524820-164868533_sliding:200168-200218	0.9971378
chr1__164524820-164868533	chr1:164524820-164868533_sliding:111537-111587	0.99727386
chr16__89154782-89222254	chr16:89154782-89222254_sliding:18772-18822	0.99670935
chr16__89154782-89222254	chr16:89154782-89222254_sliding:45014-45064	0.996354
chr1__205538012-205572046	chr1:205538012-205572046_sliding:23319-23369	0.997246
chr16__4404542-4475706	chr16:4404542-4475706_sliding:53743-53793	0.99613523
chr16__88519724-88603424	chr16:88519724-88603424_sliding:9291-9341	0.9960407
chr16__88519724-88603424	chr16:88519724-88603424_sliding:588-638	0.996696
chr16__88519724-88603424	chr16:88519724-88603424_sliding:9290-9340	0.9974899
chr16__88519724-88603424	chr16:88519724-88603424_sliding:70382-70432	0.9960432
chr19__5916149-5978153	chr19:5916149-5978153_sliding:59981-60031	0.99803025
chr19__5916149-5978153	chr19:5916149-5978153_sliding:40385-40435	0.996128
chr19__5916149-5978153	chr19:5916149-5978153_sliding:44751-44801	0.99769956
chr7__50343719-50472799	chr7:50343719-50472799_sliding:39-89	0.99611086
chr17__36337716-36421858	chr17:36337716-36421858_sliding:8120-8170	0.9971405
chr7__20823905-20826505	chr7:20823905-20826505_sliding:366-416	0.9968669
chr12__13236493-13256619	chr12:13236493-13256619_sliding:2466-2516	0.9961748
chr17__73437239-73496171	chr17:73437239-73496171_sliding:54667-54717	0.99672747
chr1__110082527-110086459	chr1:110082527-110086459_sliding:892-942	0.9964826
chr11__73019333-73080136	chr11:73019333-73080136_sliding:35463-35513	0.9964677
chr11__116660082-116663136	chr11:116660082-116663136_sliding:424-474	0.9965154
chr16__18428256-18488396	chr16:18428256-18488396_sliding:44714-44764	0.99845266
chr16__18428256-18488396	chr16:18428256-18488396_sliding:17462-17512	0.9981433
chr16__18428256-18488396	chr16:18428256-18488396_sliding:1234-1284	0.99845266
chr16__18428256-18488396	chr16:18428256-18488396_sliding:57564-57614	0.99632037
chr16__18428256-18488396	chr16:18428256-18488396_sliding:8508-8558	0.9967248
chr19__41856757-41930906	chr19:41856757-41930906_sliding:3072-3122	0.9972473
chr14__92980117-93155339	chr14:92980117-93155339_sliding:118498-118548	0.9968556
chr14__92980117-93155339	chr14:92980117-93155339_sliding:117287-117337	0.9973341
chr14__92980117-93155339	chr14:92980117-93155339_sliding:728-778	0.9975775
chr1__178482211-178517734	chr1:178482211-178517734_sliding:15571-15621	0.99677366
chr1__178482211-178517734	chr1:178482211-178517734_sliding:28968-29018	0.99684036
chr11__63580859-63595190	chr11:63580859-63595190_sliding:5356-5406	0.99828404
chr13__113548691-113754053	chr13:113548691-113754053_sliding:98565-98615	0.9972869
chr13__113548691-113754053	chr13:113548691-113754053_sliding:60259-60309	0.99710864
chr13__113548691-113754053	chr13:113548691-113754053_sliding:129117-129167	0.9960025
chr13__113548691-113754053	chr13:113548691-113754053_sliding:60258-60308	0.99820304
chr13__113548691-113754053	chr13:113548691-113754053_sliding:903-953	0.9960359
chr13__113548691-113754053	chr13:113548691-113754053_sliding:49175-49225	0.99669707
chr15__77861311-77901023	chr15:77861311-77901023_sliding:33681-33731	0.9961469
chr12__105629067-105789875	chr12:105629067-105789875_sliding:94258-94308	0.9960375
chr16__2902727-2908171	chr16:2902727-2908171_sliding:50-100	0.9969471
chr1__955502-991496	chr1:955502-991496_sliding:26905-26955	0.99685425
chr1__955502-991496	chr1:955502-991496_sliding:24121-24171	0.9964078
chr11__86142631-86333909	chr11:86142631-86333909_sliding:159137-159187	0.99692947
chr17__18128900-18148189	chr17:18128900-18148189_sliding:9727-9777	0.9961958
chr17__18128900-18148189	chr17:18128900-18148189_sliding:16088-16138	0.9968081
chr12__104343979-104359486	chr12:104343979-104359486_sliding:30-80	0.9978878
chr16__90038993-90068569	chr16:90038993-90068569_sliding:5033-5083	0.9961916
chr16__53088944-53363062	chr16:53088944-53363062_sliding:44429-44479	0.9966641
chr16__53088944-53363062	chr16:53088944-53363062_sliding:37401-37451	0.9961559
chr16__53088944-53363062	chr16:53088944-53363062_sliding:76749-76799	0.9965359
chr15__58245621-58790065	chr15:58245621-58790065_sliding:432587-432637	0.9982687
chr15__58245621-58790065	chr15:58245621-58790065_sliding:49318-49368	0.9965238
chr14__64796148-64805317	chr14:64796148-64805317_sliding:283-333	0.99662316
chr18__46446222-46477081	chr18:46446222-46477081_sliding:27642-27692	0.99792933
chr18__46446222-46477081	chr18:46446222-46477081_sliding:12715-12765	0.9965546
chr16__29817426-29823649	chr16:29817426-29823649_sliding:585-635	0.99639255
chr19__54704609-54752862	chr19:54704609-54752862_sliding:20768-20818	0.99695456
chr19__54704609-54752862	chr19:54704609-54752862_sliding:368-418	0.9967982
chr19__54704609-54752862	chr19:54704609-54752862_sliding:40520-40570	0.99695456
chr12__53693469-53700961	chr12:53693469-53700961_sliding:1759-1809	0.99714905
chr14__101192041-101201539	chr14:101192041-101201539_sliding:704-754	0.9963735
chr16__30886542-30906541	chr16:30886542-30906541_sliding:338-388	0.9980775
chr1__165865115-165869920	chr1:165865115-165869920_sliding:4317-4367	0.9965834
chr7__139476849-139720125	chr7:139476849-139720125_sliding:211490-211540	0.9960983
chr15__33603162-34158303	chr15:33603162-34158303_sliding:331772-331822	0.99616927
chr15__33603162-34158303	chr15:33603162-34158303_sliding:201101-201151	0.99604803
chr15__33603162-34158303	chr15:33603162-34158303_sliding:461851-461901	0.99674195
chr14__59294951-59484046	chr14:59294951-59484046_sliding:33056-33106	0.99601775
chrX__132669772-133119922	chrX:132669772-133119922_sliding:259074-259124	0.99855167
chr17__20902909-20947073	chr17:20902909-20947073_sliding:1148-1198	0.9972064
chr17__18086391-18113268	chr17:18086391-18113268_sliding:22930-22980	0.99657744
chr17__18086391-18113268	chr17:18086391-18113268_sliding:20720-20770	0.99614304
chr19__19174807-19223697	chr19:19174807-19223697_sliding:30628-30678	0.996601
chr10__102265384-102289638	chr10:102265384-102289638_sliding:9935-9985	0.9974032
chr1__205350505-205425082	chr1:205350505-205425082_sliding:10186-10236	0.9963786
chr19__7112265-7294045	chr19:7112265-7294045_sliding:80959-81009	0.9960836
chr10__81142083-81169030	chr10:81142083-81169030_sliding:4334-4384	0.99746394
chr16__2273566-2285743	chr16:2273566-2285743_sliding:7292-7342	0.99701035
chr1__237205504-237997288	chr1:237205504-237997288_sliding:774-824	0.99675024
chr16__3064712-3070072	chr16:3064712-3070072_sliding:2086-2136	0.9972446
chr17__76103478-76107880	chr17:76103478-76107880_sliding:3556-3606	0.9968966
chr1__160175126-160185166	chr1:160175126-160185166_sliding:4279-4329	0.9961324
chr7__135365984-135414006	chr7:135365984-135414006_sliding:600-650	0.996888
chr13__25802306-25862147	chr13:25802306-25862147_sliding:557-607	0.9966273
chr7__40174574-40900362	chr7:40174574-40900362_sliding:575929-575979	0.99709964
chr7__40174574-40900362	chr7:40174574-40900362_sliding:720740-720790	0.9972071
chr12__133613877-133639885	chr12:133613877-133639885_sliding:471-521	0.9983261
chr15__30844182-30854704	chr15:30844182-30854704_sliding:7433-7483	0.99622726
chr1__21766620-21811498	chr1:21766620-21811498_sliding:606-656	0.9972025
chr7__105080107-105162714	chr7:105080107-105162714_sliding:881-931	0.9964394
chr19__58258163-58269527	chr19:58258163-58269527_sliding:359-409	0.9983504
chr19__58258163-58269527	chr19:58258163-58269527_sliding:131-181	0.99660397
chr16__1823207-1831709	chr16:1823207-1831709_sliding:5404-5454	0.9964678
chr16__74907467-75034071	chr16:74907467-75034071_sliding:92023-92073	0.9970003
chr17__73521160-73571289	chr17:73521160-73571289_sliding:10308-10358	0.99649566
chr19__1285889-1378430	chr19:1285889-1378430_sliding:16653-16703	0.99789137
chr19__1285889-1378430	chr19:1285889-1378430_sliding:54951-55001	0.9981912
chr17__46626991-46683776	chr17:46626991-46683776_sliding:35909-35959	0.9980938
chr17__702552-883010	chr17:702552-883010_sliding:31217-31267	0.9975128
chr17__702552-883010	chr17:702552-883010_sliding:46340-46390	0.99819607
chr11__64755414-64764517	chr11:64755414-64764517_sliding:7047-7097	0.996157
chr15__51348794-51397473	chr15:51348794-51397473_sliding:10318-10368	0.99691075
chr14__23790497-23795394	chr14:23790497-23795394_sliding:2945-2995	0.9970516
chr17__4843302-4848517	chr17:4843302-4848517_sliding:367-417	0.9974245
chr14__23242430-23299029	chr14:23242430-23299029_sliding:6802-6852	0.99678886
chr7__157820064-157823820	chr7:157820064-157823820_sliding:735-785	0.99600863
chr19__18545197-18549111	chr19:18545197-18549111_sliding:117-167	0.99608994
chr19__41172595-41196877	chr19:41172595-41196877_sliding:14480-14530	0.9960956
chr10__47011752-47174018	chr10:47011752-47174018_sliding:10060-10110	0.9976053
chr10__47011752-47174018	chr10:47011752-47174018_sliding:36579-36629	0.9970565
chr1__156611181-156629324	chr1:156611181-156629324_sliding:6600-6650	0.99621373
chr7__1036621-1177896	chr7:1036621-1177896_sliding:50149-50199	0.99721473
chr7__1036621-1177896	chr7:1036621-1177896_sliding:132331-132381	0.9960995
chr7__1036621-1177896	chr7:1036621-1177896_sliding:16073-16123	0.9980009
chr19__589892-617159	chr19:589892-617159_sliding:23164-23214	0.9984603
chr19__589892-617159	chr19:589892-617159_sliding:14788-14838	0.99614453
chr19__44111370-44124026	chr19:44111370-44124026_sliding:6921-6971	0.99738747
chr7__99474580-99517223	chr7:99474580-99517223_sliding:27168-27218	0.9974016
chr17__73894725-73926210	chr17:73894725-73926210_sliding:27925-27975	0.998013
chr17__73894725-73926210	chr17:73894725-73926210_sliding:25550-25600	0.99673516
chr11__66384096-66434153	chr11:66384096-66434153_sliding:11094-11144	0.996252
chr16__66637776-66647795	chr16:66637776-66647795_sliding:1104-1154	0.9985833
chr17__76227390-76237068	chr17:76227390-76237068_sliding:3057-3107	0.9980363
chr11__66452718-66496697	chr11:66452718-66496697_sliding:42084-42134	0.9972107
chr11__66452718-66496697	chr11:66452718-66496697_sliding:17135-17185	0.99666613
chr19__1985446-2034880	chr19:1985446-2034880_sliding:35714-35764	0.9979842
chr10__126676420-126849739	chr10:126676420-126849739_sliding:797-847	0.99605703
chr10__126676420-126849739	chr10:126676420-126849739_sliding:43935-43985	0.9963283
chr10__126676420-126849739	chr10:126676420-126849739_sliding:127345-127395	0.996442
chr12__6857169-6876641	chr12:6857169-6876641_sliding:59-109	0.99759537
chr7__98923520-98985787	chr7:98923520-98985787_sliding:43831-43881	0.996243
chr7__98923520-98985787	chr7:98923520-98985787_sliding:58233-58283	0.9960593
chr7__98923520-98985787	chr7:98923520-98985787_sliding:34083-34133	0.9962781
chr18__77794345-77854968	chr18:77794345-77854968_sliding:25341-25391	0.99745935
chr17__15732682-15767467	chr17:15732682-15767467_sliding:4853-4903	0.9972574
chr12__133200347-133263951	chr12:133200347-133263951_sliding:349-399	0.998209
chr19__41396730-41406413	chr19:41396730-41406413_sliding:9169-9219	0.99697757
chr1__180123968-180173165	chr1:180123968-180173165_sliding:157-207	0.99629575
chr18__77623667-77660184	chr18:77623667-77660184_sliding:21784-21834	0.9973193
chr17__37827374-37853050	chr17:37827374-37853050_sliding:12079-12129	0.9976451
chr17__36686250-36762183	chr17:36686250-36762183_sliding:44144-44194	0.99744105
chr17__36686250-36762183	chr17:36686250-36762183_sliding:33692-33742	0.99689215
chr12__49521564-49541652	chr12:49521564-49541652_sliding:3616-3666	0.9961597
chr12__49521564-49541652	chr12:49521564-49541652_sliding:3615-3665	0.9960206
chr11__64948036-64979477	chr11:64948036-64979477_sliding:1681-1731	0.9975242
chr11__111222976-111326355	chr11:111222976-111326355_sliding:51070-51120	0.9965934
chr17__8054133-8066293	chr17:8054133-8066293_sliding:10727-10777	0.99687034
chr1__147313095-147314493	chr1:147313095-147314493_sliding:860-910	0.99776435
chr15__69222863-69355083	chr15:69222863-69355083_sliding:84231-84281	0.9961273
chr14__95107061-95113331	chr14:95107061-95113331_sliding:450-500	0.99814534
chr1__226271339-226277993	chr1:226271339-226277993_sliding:142-192	0.9967031
chr19__708952-748329	chr19:708952-748329_sliding:982-1032	0.9960777
chr17__60501227-60527454	chr17:60501227-60527454_sliding:6774-6824	0.99623555
chr16__55461469-55496209	chr16:55461469-55496209_sliding:1840-1890	0.99784577
chr1__18081807-18153558	chr1:18081807-18153558_sliding:8774-8824	0.9971234
chr1__18081807-18153558	chr1:18081807-18153558_sliding:7076-7126	0.997062
chr14__70838147-70883778	chr14:70838147-70883778_sliding:28564-28614	0.9963186
chr16__61681145-62070939	chr16:61681145-62070939_sliding:330691-330741	0.9962999
chr1__244571795-244615436	chr1:244571795-244615436_sliding:28475-28525	0.9976476
chr19__49471381-49496567	chr19:49471381-49496567_sliding:7089-7139	0.9967263
chr17__43268297-43299589	chr17:43268297-43299589_sliding:389-439	0.9967913
chr7__38423304-38671167	chr7:38423304-38671167_sliding:132171-132221	0.99748635
chr15__23282280-23378228	chr15:23282280-23378228_sliding:11172-11222	0.99636734
chr15__23282280-23378228	chr15:23282280-23378228_sliding:71993-72043	0.99770254
chr17__7999217-8022365	chr17:7999217-8022365_sliding:2636-2686	0.9964898
chr17__61562183-61599209	chr17:61562183-61599209_sliding:13131-13181	0.9972173
chr10__135483661-135488584	chr10:135483661-135488584_sliding:130-180	0.99670357
chr10__135483661-135488584	chr10:135483661-135488584_sliding:3439-3489	0.99670357
chr15__24738283-24897277	chr15:24738283-24897277_sliding:64659-64709	0.99650097
chr7__116593952-116738860	chr7:116593952-116738860_sliding:83590-83640	0.99691796
chr10__22823777-23003484	chr10:22823777-23003484_sliding:296-346	0.9973667
chr10__80008504-80434724	chr10:80008504-80434724_sliding:156186-156236	0.99657935
chr17__18296793-18304275	chr17:18296793-18304275_sliding:6264-6314	0.9967026
chr11__73685711-73694352	chr11:73685711-73694352_sliding:80-130	0.99689215
chr11__73685711-73694352	chr11:73685711-73694352_sliding:410-460	0.9969229
chrX__2609219-2659350	chrX:2609219-2659350_sliding:22465-22515	0.9962374
chr17__15531273-15587625	chr17:15531273-15587625_sliding:8718-8768	0.99792033
chr16__82660407-83830204	chr16:82660407-83830204_sliding:504351-504401	0.9964766
chr16__82660407-83830204	chr16:82660407-83830204_sliding:895197-895247	0.9974675
chr16__82660407-83830204	chr16:82660407-83830204_sliding:643511-643561	0.99727386
chr16__82660407-83830204	chr16:82660407-83830204_sliding:937-987	0.9960353
chr11__61735452-61736755	chr11:61735452-61736755_sliding:475-525	0.9973908
chr19__14583277-14586174	chr19:14583277-14586174_sliding:1312-1362	0.99700683
chr16__84087367-84150511	chr16:84087367-84150511_sliding:305-355	0.9977841
chr12__26490341-26986131	chr12:26490341-26986131_sliding:428943-428993	0.9981805
chr19__35084233-35166604	chr19:35084233-35166604_sliding:9029-9079	0.99686265
chr7__116593291-116870157	chr7:116593291-116870157_sliding:84251-84301	0.99691796
chr15__49115931-49255641	chr15:49115931-49255641_sliding:49243-49293	0.99709284
chr15__32885656-32896179	chr15:32885656-32896179_sliding:7433-7483	0.99622726
chr14__77731825-77737655	chr14:77731825-77737655_sliding:53-103	0.99909866
chr12__113633245-113658899	chr12:113633245-113658899_sliding:10376-10426	0.9981906
chrX__9983601-10112518	chrX:9983601-10112518_sliding:8260-8310	0.99601007
chrX__9983601-10112518	chrX:9983601-10112518_sliding:95160-95210	0.9962767
chr7__66010633-66057373	chr7:66010633-66057373_sliding:35396-35446	0.996014
chr1__24882601-24935819	chr1:24882601-24935819_sliding:21733-21783	0.99876946
chr7__136370305-136866854	chr7:136370305-136866854_sliding:291477-291527	0.9964259
chr19__55602280-55628927	chr19:55602280-55628927_sliding:5138-5188	0.99623615
chr19__55602280-55628927	chr19:55602280-55628927_sliding:26571-26621	0.99672663
chr1__229652328-229694442	chr1:229652328-229694442_sliding:3525-3575	0.9991387
chr14__65877309-66210839	chr14:65877309-66210839_sliding:2194-2244	0.9983546
chr12__130509037-130529501	chr12:130509037-130529501_sliding:2452-2502	0.9974255
chr10__119184704-119249930	chr10:119184704-119249930_sliding:62788-62838	0.9966787
chr18__29598791-29691742	chr18:29598791-29691742_sliding:74511-74561	0.9970304
chr10__98757794-99052413	chr10:98757794-99052413_sliding:204931-204981	0.996691
chr1__166808680-166825581	chr1:166808680-166825581_sliding:6413-6463	0.9960056
chr1__175036993-175117202	chr1:175036993-175117202_sliding:2520-2570	0.9977366
chr14__69340859-69446157	chr14:69340859-69446157_sliding:49629-49679	0.9968528
chr14__105559945-105565341	chr14:105559945-105565341_sliding:3040-3090	0.9973007
chr13__19520894-19636858	chr13:19520894-19636858_sliding:107407-107457	0.9974005
chr11__71713909-71791739	chr11:71713909-71791739_sliding:69185-69235	0.996049
chr19__1941187-1981337	chr19:1941187-1981337_sliding:13800-13850	0.9971847
chr16__12995476-13334272	chr16:12995476-13334272_sliding:177076-177126	0.9964779
chr1__76540403-77100286	chr1:76540403-77100286_sliding:191610-191660	0.9960515
chr1__76540403-77100286	chr1:76540403-77100286_sliding:191694-191744	0.99701345
chr11__64037301-64052176	chr11:64037301-64052176_sliding:12967-13017	0.99629694
chr19__49932657-49945617	chr19:49932657-49945617_sliding:9897-9947	0.99628437
chr15__83509837-83654661	chr15:83509837-83654661_sliding:43461-43511	0.99716336
chr12__861758-1020618	chr12:861758-1020618_sliding:902-952	0.9971335
chr19__36036496-36038428	chr19:36036496-36038428_sliding:1181-1231	0.9982712
chr15__89904809-89939471	chr15:89904809-89939471_sliding:17313-17363	0.99689674
chr7__149737609-149773744	chr7:149737609-149773744_sliding:2712-2762	0.9975266
chr7__149737609-149773744	chr7:149737609-149773744_sliding:188-238	0.9975266
chr12__175930-287626	chr12:175930-287626_sliding:49519-49569	0.99623483
chr16__27078248-27079179	chr16:27078248-27079179_sliding:195-245	0.9961029
chr16__27078248-27079179	chr16:27078248-27079179_sliding:430-480	0.9962291
chr19__12670384-12671919	chr19:12670384-12671919_sliding:1324-1374	0.9960592
chr15__54305100-54920806	chr15:54305100-54920806_sliding:377115-377165	0.99754286
chr12__57522275-57607134	chr12:57522275-57607134_sliding:26754-26804	0.9967991
chr12__57522275-57607134	chr12:57522275-57607134_sliding:22610-22660	0.9979905
chr12__57522275-57607134	chr12:57522275-57607134_sliding:30998-31048	0.9960361
chr17__39775691-39943183	chr17:39775691-39943183_sliding:138658-138708	0.99726164
chr17__30771278-30810336	chr17:30771278-30810336_sliding:10234-10284	0.9972832
chr7__100612903-100662230	chr7:100612903-100662230_sliding:16219-16269	0.99644995
chr11__118477154-118528741	chr11:118477154-118528741_sliding:14385-14435	0.9976853
chr18__2847027-2915991	chr18:2847027-2915991_sliding:33422-33472	0.9967469
chrX__16606125-16731059	chrX:16606125-16731059_sliding:32860-32910	0.99759847
chr7__140774031-141180180	chr7:140774031-141180180_sliding:295239-295289	0.99661607
chr7__140774031-141180180	chr7:140774031-141180180_sliding:134494-134544	0.99620444
chr7__140774031-141180180	chr7:140774031-141180180_sliding:131186-131236	0.996662
chr11__30031287-30038570	chr11:30031287-30038570_sliding:639-689	0.99741083
chr11__46354454-46402104	chr11:46354454-46402104_sliding:43761-43811	0.9960068
chr11__46354454-46402104	chr11:46354454-46402104_sliding:1451-1501	0.99799687
chr16__87439851-87525651	chr16:87439851-87525651_sliding:21583-21633	0.9973385
chr7__102277473-102312076	chr7:102277473-102312076_sliding:12914-12964	0.99766207
chr17__46029332-46035244	chr17:46029332-46035244_sliding:2242-2292	0.99620074
chr10__103113819-103317078	chr10:103113819-103317078_sliding:112604-112654	0.99614453
chr19__38924338-39078204	chr19:38924338-39078204_sliding:6971-7021	0.9974474
chr19__38924338-39078204	chr19:38924338-39078204_sliding:94664-94714	0.99606836
chr19__2900895-2918474	chr19:2900895-2918474_sliding:384-434	0.9969199
chr17__79008947-79091232	chr17:79008947-79091232_sliding:8084-8134	0.99641764
chr12__51632075-51665146	chr12:51632075-51665146_sliding:31993-32043	0.99759394
chr17__21100592-21117937	chr17:21100592-21117937_sliding:3865-3915	0.9965983
chr14__94371075-94393412	chr14:94371075-94393412_sliding:12146-12196	0.9981188
chr1__36931643-36948879	chr1:36931643-36948879_sliding:294-344	0.99666625
chr7__47735327-48019178	chr7:47735327-48019178_sliding:64643-64693	0.9966066
chr7__47735327-48019178	chr7:47735327-48019178_sliding:268872-268922	0.9967443
chr19__36230057-36233354	chr19:36230057-36233354_sliding:2148-2198	0.99734443
chr7__119913721-120390385	chr7:119913721-120390385_sliding:211859-211909	0.9967784
chr14__66679527-66976112	chr14:66679527-66976112_sliding:246485-246535	0.9976992
chr1__11333262-11356106	chr1:11333262-11356106_sliding:13985-14035	0.99637324
chr16__2075356-2089027	chr16:2075356-2089027_sliding:1328-1378	0.9965838
chr1__161154097-161168846	chr1:161154097-161168846_sliding:862-912	0.99643624
chr7__30893009-30963427	chr7:30893009-30963427_sliding:55431-55481	0.9965938
chr12__132434507-132565005	chr12:132434507-132565005_sliding:1506-1556	0.9975007
chr12__132434507-132565005	chr12:132434507-132565005_sliding:93918-93968	0.99646336
chr14__23415478-23451467	chr14:23415478-23451467_sliding:233-283	0.99702424
chr14__23415478-23451467	chr14:23415478-23451467_sliding:552-602	0.99637395
chr14__23415478-23451467	chr14:23415478-23451467_sliding:610-660	0.9961372
chr14__23415478-23451467	chr14:23415478-23451467_sliding:913-963	0.99746203
chr14__99635623-99737861	chr14:99635623-99737861_sliding:43605-43655	0.9964192
chr14__99635623-99737861	chr14:99635623-99737861_sliding:63568-63618	0.99712795
chr14__99635623-99737861	chr14:99635623-99737861_sliding:1437-1487	0.9970431
chr17__1537151-1549041	chr17:1537151-1549041_sliding:8863-8913	0.99619555
chr17__79523912-79615495	chr17:79523912-79615495_sliding:81-131	0.99634415
chr11__34172534-34379555	chr11:34172534-34379555_sliding:111957-112007	0.9973605
chr11__17229699-17371521	chr11:17229699-17371521_sliding:20177-20227	0.99665123
chr16__3701639-3767598	chr16:3701639-3767598_sliding:3738-3788	0.9960407
chr16__3701639-3767598	chr16:3701639-3767598_sliding:18956-19006	0.9966133
chr16__3701639-3767598	chr16:3701639-3767598_sliding:40327-40377	0.996258
chr10__52065359-52384923	chr10:52065359-52384923_sliding:503-553	0.99628156
chr10__52065359-52384923	chr10:52065359-52384923_sliding:128624-128674	0.9962846
chr7__47694841-47701246	chr7:47694841-47701246_sliding:466-516	0.9985177
chrX__68048839-68061990	chrX:68048839-68061990_sliding:1010-1060	0.9972113
chr1__46640744-46651630	chr1:46640744-46651630_sliding:5406-5456	0.9982804
chr15__90792761-90808199	chr15:90792761-90808199_sliding:5911-5961	0.9963194
chr18__77336459-77349010	chr18:77336459-77349010_sliding:741-791	0.99602497
chr11__58346583-58388515	chr11:58346583-58388515_sliding:502-552	0.9964993
chr15__92396924-92715665	chr15:92396924-92715665_sliding:313123-313173	0.99773693
chr1__39546987-39952849	chr1:39546987-39952849_sliding:628-678	0.9967824
chr1__39546987-39952849	chr1:39546987-39952849_sliding:331661-331711	0.9985018
chr1__12290123-12572099	chr1:12290123-12572099_sliding:27925-27975	0.99607927
chr1__12290123-12572099	chr1:12290123-12572099_sliding:276339-276389	0.9979232
chr17__36861794-36886056	chr17:36861794-36886056_sliding:20579-20629	0.99802965
chr10__105232560-105238997	chr10:105232560-105238997_sliding:374-424	0.9990388
chr19__9964393-10047228	chr19:9964393-10047228_sliding:22356-22406	0.99696416
chr19__9964393-10047228	chr19:9964393-10047228_sliding:22700-22750	0.9975721
chr12__9429830-9466684	chr12:9429830-9466684_sliding:7214-7264	0.9962475
chr14__51338877-51371688	chr14:51338877-51371688_sliding:13955-14005	0.9967693
chr18__61747242-61816264	chr18:61747242-61816264_sliding:44061-44111	0.9986297
chr7__39017597-39532694	chr7:39017597-39532694_sliding:287230-287280	0.9983967
chr1__15479027-15546976	chr1:15479027-15546976_sliding:4430-4480	0.9965995
chr19__36499539-36505137	chr19:36499539-36505137_sliding:433-483	0.998002
chr7__150935506-150935624	chr7:150935506-150935624_sliding:67-117	0.99723214
chr19__2717766-2740046	chr19:2717766-2740046_sliding:6767-6817	0.9976966
chr1__21132962-21503377	chr1:21132962-21503377_sliding:43048-43098	0.9964604
chr19__38397867-38699012	chr19:38397867-38699012_sliding:262471-262521	0.9984327
chrX__135229558-135293518	chrX:135229558-135293518_sliding:62169-62219	0.99756974
chrX__135229558-135293518	chrX:135229558-135293518_sliding:1124-1174	0.9963903
chr10__101635333-101769676	chr10:101635333-101769676_sliding:358-408	0.9960161
chr10__101635333-101769676	chr10:101635333-101769676_sliding:113744-113794	0.99730873
chr14__99977602-100070363	chr14:99977602-100070363_sliding:32237-32287	0.9961922
chr10__64571755-64679660	chr10:64571755-64679660_sliding:35293-35343	0.9966324
chr15__45384847-45406542	chr15:45384847-45406542_sliding:19892-19942	0.99809474
chr7__150019727-150035239	chr7:150019727-150035239_sliding:803-853	0.99887735
chr19__47278139-47291851	chr19:47278139-47291851_sliding:2194-2244	0.9962113
chr19__47278139-47291851	chr19:47278139-47291851_sliding:418-468	0.99687827
chr19__34745441-34846491	chr19:34745441-34846491_sliding:85113-85163	0.9963186
chr14__50704280-50779266	chr14:50704280-50779266_sliding:428-478	0.997591
chr11__58346644-58392112	chr11:58346644-58392112_sliding:441-491	0.9964993
chr1__26648349-26680621	chr1:26648349-26680621_sliding:17081-17131	0.99716896
chr19__51446558-51456349	chr19:51446558-51456349_sliding:9501-9551	0.99672276
chr11__64494382-64512928	chr11:64494382-64512928_sliding:2428-2478	0.9971597
chr12__106631654-106698057	chr12:106631654-106698057_sliding:1752-1802	0.99744093
chr7__22459062-22672544	chr7:22459062-22672544_sliding:83217-83267	0.9964619
chr19__50553845-50570050	chr19:50553845-50570050_sliding:9746-9796	0.99617934
chr11__18728083-18762115	chr11:18728083-18762115_sliding:32799-32849	0.9969025
chr19__42817476-42829214	chr19:42817476-42829214_sliding:351-401	0.99847525
chr17__45600307-45700642	chr17:45600307-45700642_sliding:7780-7830	0.9971405
chr16__4421848-4433529	chr16:4421848-4433529_sliding:285-335	0.99813384
chr15__74701629-74726808	chr15:74701629-74726808_sliding:1099-1149	0.9968148
chr7__76090992-76135312	chr7:76090992-76135312_sliding:41808-41858	0.999042
chrX__152157367-152162671	chrX:152157367-152162671_sliding:2990-3040	0.9974515
chr15__31231143-31283810	chr15:31231143-31283810_sliding:11-61	0.99871004
chr17__80545188-80546287	chr17:80545188-80546287_sliding:821-871	0.9974535
chr19__42738734-42759284	chr19:42738734-42759284_sliding:1211-1261	0.9976937
chr19__54369476-54379691	chr19:54369476-54379691_sliding:2290-2340	0.9961448
chr11__124966397-124981659	chr11:124966397-124981659_sliding:261-311	0.99649966
chr14__75370656-75390099	chr14:75370656-75390099_sliding:3651-3701	0.996438
chr16__66968346-66978999	chr16:66968346-66978999_sliding:4730-4780	0.99610907
chr12__117537285-117579896	chr12:117537285-117579896_sliding:19897-19947	0.9968264
chr10__134621895-134756327	chr10:134621895-134756327_sliding:76277-76327	0.9987607
chr7__73150423-73153197	chr7:73150423-73153197_sliding:2698-2748	0.99667263
chr16__77235370-77283854	chr16:77235370-77283854_sliding:36626-36676	0.9960664
chr1__200938519-200992828	chr1:200938519-200992828_sliding:13367-13417	0.99681914
chr11__120971881-121062202	chr11:120971881-121062202_sliding:56692-56742	0.99652714
chr1__206136915-206155151	chr1:206136915-206155151_sliding:678-728	0.9970696
chr11__65684278-65686588	chr11:65684278-65686588_sliding:251-301	0.99680895
chrX__71996832-72068636	chrX:71996832-72068636_sliding:6534-6584	0.9963108
chr14__39617014-39639736	chr14:39617014-39639736_sliding:109-159	0.9962953
chr12__47473385-47630443	chr12:47473385-47630443_sliding:859-909	0.9973425
chr19__35615416-35633355	chr19:35615416-35633355_sliding:15915-15965	0.99662066
chr12__49988930-49989471	chr12:49988930-49989471_sliding:408-458	0.99608874
chr19__30017405-30055386	chr19:30017405-30055386_sliding:21502-21552	0.9970024
chr17__79876145-79885590	chr17:79876145-79885590_sliding:299-349	0.99762064
chr17__79876145-79885590	chr17:79876145-79885590_sliding:6777-6827	0.9978942
chr13__114239012-114295785	chr13:114239012-114295785_sliding:34867-34917	0.9961067
chr7__62809238-62812151	chr7:62809238-62812151_sliding:1073-1123	0.9966427
chrX__48397844-48420997	chrX:48397844-48420997_sliding:21055-21105	0.9980726
chr19__867961-893218	chr19:867961-893218_sliding:24067-24117	0.99605983
chr12__113899838-113910085	chr12:113899838-113910085_sliding:4614-4664	0.9964233
chr12__673461-772945	chr12:673461-772945_sliding:35689-35739	0.9966337
chr10__120967100-121215131	chr10:120967100-121215131_sliding:99139-99189	0.99711406
chr10__120967100-121215131	chr10:120967100-121215131_sliding:8037-8087	0.9966695
chr17__8706040-8770994	chr17:8706040-8770994_sliding:40041-40091	0.99702126
chr1__42007739-42010258	chr1:42007739-42010258_sliding:1759-1809	0.99649125
chr11__15133969-15268754	chr11:15133969-15268754_sliding:39239-39289	0.997773
chr11__134306366-134375555	chr11:134306366-134375555_sliding:64410-64460	0.997542
chr11__71164154-71235153	chr11:71164154-71235153_sliding:23953-24003	0.99703324
chr11__71164154-71235153	chr11:71164154-71235153_sliding:5348-5398	0.9974607
chr1__55007929-55104865	chr1:55007929-55104865_sliding:65521-65571	0.9960157
chr1__55007929-55104865	chr1:55007929-55104865_sliding:153-203	0.99681276
chr1__204100189-204121307	chr1:204100189-204121307_sliding:4671-4721	0.9963967
chr16__2653350-2680495	chr16:2653350-2680495_sliding:9457-9507	0.99901783
chr12__112597991-112819896	chr12:112597991-112819896_sliding:111438-111488	0.9965305
chr1__86814343-86862023	chr1:86814343-86862023_sliding:223-273	0.9974003
chr10__135333909-135374724	chr10:135333909-135374724_sliding:8441-8491	0.99626833
chr17__17584786-17714767	chr17:17584786-17714767_sliding:1032-1082	0.9964057
chr17__17584786-17714767	chr17:17584786-17714767_sliding:111462-111512	0.99688417
chr17__17584786-17714767	chr17:17584786-17714767_sliding:119828-119878	0.9974178
chr17__17584786-17714767	chr17:17584786-17714767_sliding:76854-76904	0.9963045
chr17__17584786-17714767	chr17:17584786-17714767_sliding:29965-30015	0.9976394
chr12__94071150-94288616	chr12:94071150-94288616_sliding:145242-145292	0.9960413
chr12__94071150-94288616	chr12:94071150-94288616_sliding:178714-178764	0.9961287
chr12__94071150-94288616	chr12:94071150-94288616_sliding:68432-68482	0.9961295
chr15__79102828-79190475	chr15:79102828-79190475_sliding:62980-63030	0.99683267
chr15__79102828-79190475	chr15:79102828-79190475_sliding:62929-62979	0.99773633
chr1__53527853-53551174	chr1:53527853-53551174_sliding:18694-18744	0.99609107
chr1__53527853-53551174	chr1:53527853-53551174_sliding:6052-6102	0.9967884
chr19__15464195-15490609	chr19:15464195-15490609_sliding:1963-2013	0.99617577
chr19__15464195-15490609	chr19:15464195-15490609_sliding:1991-2041	0.99712414
chr1__16713611-16763919	chr1:16713611-16763919_sliding:28370-28420	0.99716944
chr17__70319263-70636611	chr17:70319263-70636611_sliding:289234-289284	0.9960812
chr17__70319263-70636611	chr17:70319263-70636611_sliding:222397-222447	0.9983741
chr17__70319263-70636611	chr17:70319263-70636611_sliding:289311-289361	0.99646676
chr19__10828754-10944164	chr19:10828754-10944164_sliding:59161-59211	0.99678016
chr17__71330522-71640228	chr17:71330522-71640228_sliding:51267-51317	0.99669373
chr17__71330522-71640228	chr17:71330522-71640228_sliding:188484-188534	0.99811304
chr17__71330522-71640228	chr17:71330522-71640228_sliding:110404-110454	0.99734724
chr14__76280844-76314041	chr14:76280844-76314041_sliding:21541-21591	0.99695694
chr1__236139129-236228462	chr1:236139129-236228462_sliding:1004-1054	0.99695045
chr19__56102745-56113336	chr19:56102745-56113336_sliding:2628-2678	0.9965928
chr14__37147635-37642071	chr14:37147635-37642071_sliding:164657-164707	0.99630785
chr12__56843285-56862950	chr12:56843285-56862950_sliding:653-703	0.99767786
chr12__7965107-8043744	chr12:7965107-8043744_sliding:17778-17828	0.99808
chr14__23654524-23742686	chr14:23654524-23742686_sliding:85556-85606	0.9963671
chr19__6210389-6212492	chr19:6210389-6212492_sliding:66-116	0.9965636
chr13__28120049-28194541	chr13:28120049-28194541_sliding:289-339	0.99863094
chr17__61904511-61909379	chr17:61904511-61909379_sliding:4313-4363	0.9983125
chr16__19078920-19091417	chr16:19078920-19091417_sliding:326-376	0.9970686
chr10__83635069-84746935	chr10:83635069-84746935_sliding:867030-867080	0.9971142
chr1__22890056-22930087	chr1:22890056-22930087_sliding:7094-7144	0.9984479
chr1__22890056-22930087	chr1:22890056-22930087_sliding:4243-4293	0.99740005
chr15__90207595-90222658	chr15:90207595-90222658_sliding:12186-12236	0.9967417
chr16__88880141-88923378	chr16:88880141-88923378_sliding:27068-27118	0.9960665
chr7__26240781-26252976	chr7:26240781-26252976_sliding:833-883	0.9972017
chr10__106028630-106064703	chr10:106028630-106064703_sliding:35043-35093	0.99602216
chr11__1049879-1055284	chr11:1049879-1055284_sliding:5349-5399	0.99835795
chr1__204187978-204346793	chr1:204187978-204346793_sliding:28770-28820	0.99654883
chr1__204187978-204346793	chr1:204187978-204346793_sliding:132087-132137	0.99705887
chr10__129705324-129884119	chr10:129705324-129884119_sliding:28285-28335	0.99703276
chr10__129705324-129884119	chr10:129705324-129884119_sliding:6017-6067	0.9977884
chr10__129705324-129884119	chr10:129705324-129884119_sliding:140288-140338	0.996176
chr11__108376157-108464465	chr11:108376157-108464465_sliding:632-682	0.9962425
chr12__111471827-111788358	chr12:111471827-111788358_sliding:27358-27408	0.9970011
chr11__43942608-44022707	chr11:43942608-44022707_sliding:21524-21574	0.9969351
chr16__1413205-1464752	chr16:1413205-1464752_sliding:6359-6409	0.9966217
chr16__1413205-1464752	chr16:1413205-1464752_sliding:34840-34890	0.99608624
chr16__1413205-1464752	chr16:1413205-1464752_sliding:12970-13020	0.99631965
chr16__1413205-1464752	chr16:1413205-1464752_sliding:42764-42814	0.9968238
chr16__1413205-1464752	chr16:1413205-1464752_sliding:29266-29316	0.9973241
chr14__21236585-21239107	chr14:21236585-21239107_sliding:81-131	0.9965018
chr11__62623517-62656352	chr11:62623517-62656352_sliding:26986-27036	0.9963766
chr1__9648931-9674935	chr1:9648931-9674935_sliding:6217-6267	0.9963626
chr19__8387467-8408146	chr19:8387467-8408146_sliding:9351-9401	0.99923766
chr14__23440382-23451851	chr14:23440382-23451851_sliding:994-1044	0.9961372
chr14__23440382-23451851	chr14:23440382-23451851_sliding:617-667	0.99702424
chr14__23440382-23451851	chr14:23440382-23451851_sliding:1297-1347	0.99746203
chr14__23440382-23451851	chr14:23440382-23451851_sliding:936-986	0.99637395
chr14__73086003-73360809	chr14:73086003-73360809_sliding:192213-192263	0.99643964
chrX__39696789-39707612	chrX:39696789-39707612_sliding:9107-9157	0.9966709
chrX__107386779-107682727	chrX:107386779-107682727_sliding:80513-80563	0.9974132
chr1__1138887-1142071	chr1:1138887-1142071_sliding:124-174	0.99749327
chr19__18111940-18124911	chr19:18111940-18124911_sliding:7018-7068	0.9972493
chr7__97567750-97568106	chr7:97567750-97568106_sliding:95-145	0.9961583
chr14__20078032-20146082	chr14:20078032-20146082_sliding:58665-58715	0.9986696
chr19__18642560-18654887	chr19:18642560-18654887_sliding:998-1048	0.99668556
chr19__18642560-18654887	chr19:18642560-18654887_sliding:954-1004	0.9976374
chrX__106956450-107020572	chrX:106956450-107020572_sliding:32994-33044	0.9969367
chrX__106956450-107020572	chrX:106956450-107020572_sliding:34539-34589	0.9964588
chrX__106956450-107020572	chrX:106956450-107020572_sliding:8692-8742	0.996756
chrX__106956450-107020572	chrX:106956450-107020572_sliding:47573-47623	0.9966838
chr11__1012820-1036706	chr11:1012820-1036706_sliding:21231-21281	0.99875534
chr11__1012820-1036706	chr11:1012820-1036706_sliding:11973-12023	0.9980519
chr17__80900030-81009686	chr17:80900030-81009686_sliding:77011-77061	0.9975821
chr11__62475129-62476673	chr11:62475129-62476673_sliding:842-892	0.99664825
chr1__9005925-9035151	chr1:9005925-9035151_sliding:3977-4027	0.9961837
chr13__51568646-51654998	chr13:51568646-51654998_sliding:10615-10665	0.9972312
chr17__41181273-41184051	chr17:41181273-41184051_sliding:813-863	0.9963736
chr1__235710986-235814054	chr1:235710986-235814054_sliding:185-235	0.99605477
chr19__647525-663277	chr19:647525-663277_sliding:3775-3825	0.99683565
chr16__432096-442960	chr16:432096-442960_sliding:1727-1777	0.9965996
chr1__207627574-207663240	chr1:207627574-207663240_sliding:193-243	0.99881834
chr1__207627574-207663240	chr1:207627574-207663240_sliding:632-682	0.9962681
chr1__205202948-205205995	chr1:205202948-205205995_sliding:663-713	0.99727935
chr1__154669930-154842756	chr1:154669930-154842756_sliding:52294-52344	0.9966493
chr15__51739907-51915030	chr15:51739907-51915030_sliding:117362-117412	0.99628276
chr11__3848207-3862213	chr11:3848207-3862213_sliding:1256-1306	0.99776566
chr17__10201400-10276447	chr17:10201400-10276447_sliding:55682-55732	0.9981238
chr1__201159952-201198080	chr1:201159952-201198080_sliding:1991-2041	0.9963104
chr16__74456017-74469152	chr16:74456017-74469152_sliding:167-217	0.9963685
chr1__102268129-102462586	chr1:102268129-102462586_sliding:31399-31449	0.99617344
chr19__49122547-49133974	chr19:49122547-49133974_sliding:9481-9531	0.99720407
chrX__40944887-41095832	chrX:40944887-41095832_sliding:909-959	0.9970175
chr1__165171103-165325952	chr1:165171103-165325952_sliding:67675-67725	0.99747187
chr1__165171103-165325952	chr1:165171103-165325952_sliding:17204-17254	0.9972119
chr1__165171103-165325952	chr1:165171103-165325952_sliding:58330-58380	0.996543
chr1__202820955-202830748	chr1:202820955-202830748_sliding:42-92	0.9971009
chr15__25068793-25223870	chr15:25068793-25223870_sliding:54786-54836	0.996252
chr16__3775054-3930727	chr16:3775054-3930727_sliding:272-322	0.99640757
chrX__22050558-22269427	chrX:22050558-22269427_sliding:62789-62839	0.9960829
chrX__22050558-22269427	chrX:22050558-22269427_sliding:160434-160484	0.996646
chr19__46110251-46148887	chr19:46110251-46148887_sliding:12946-12996	0.9967636
chr15__27216428-27778373	chr15:27216428-27778373_sliding:281703-281753	0.9983773
chr15__27216428-27778373	chr15:27216428-27778373_sliding:355985-356035	0.9960712
chr17__36584661-36668628	chr17:36584661-36668628_sliding:27325-27375	0.99763167
chr17__36584661-36668628	chr17:36584661-36668628_sliding:26241-26291	0.99732494
chr17__36584661-36668628	chr17:36584661-36668628_sliding:447-497	0.99885726
chr17__36584661-36668628	chr17:36584661-36668628_sliding:15265-15315	0.99794024
chr17__36584661-36668628	chr17:36584661-36668628_sliding:70505-70555	0.9965346
chr1__23630263-23670829	chr1:23630263-23670829_sliding:186-236	0.9963182
chr11__46402305-46405375	chr11:46402305-46405375_sliding:484-534	0.9985672
chr14__64889652-64915275	chr14:64889652-64915275_sliding:4932-4982	0.99887735
chr10__46955443-46971400	chr10:46955443-46971400_sliding:860-910	0.9989311
chr7__116916684-116963343	chr7:116916684-116963343_sliding:14-64	0.99638003
chr12__107712189-108053419	chr12:107712189-108053419_sliding:149842-149892	0.9962102
chr12__107712189-108053419	chr12:107712189-108053419_sliding:176662-176712	0.9972765
chr10__134210671-134231367	chr10:134210671-134231367_sliding:16250-16300	0.99640584
chr14__104605059-104647231	chr14:104605059-104647231_sliding:4727-4777	0.9988657
chr14__104605059-104647231	chr14:104605059-104647231_sliding:1323-1373	0.9964216
chr1__6845383-7829766	chr1:6845383-7829766_sliding:435474-435524	0.9960238
chr1__6845383-7829766	chr1:6845383-7829766_sliding:919750-919800	0.9966839
chr1__6845383-7829766	chr1:6845383-7829766_sliding:499720-499770	0.99641716
chr1__6845383-7829766	chr1:6845383-7829766_sliding:727196-727246	0.997512
chr1__6845383-7829766	chr1:6845383-7829766_sliding:672695-672745	0.9963169
chr1__6845383-7829766	chr1:6845383-7829766_sliding:735019-735069	0.99706346
chr1__6845383-7829766	chr1:6845383-7829766_sliding:320158-320208	0.9968105
chr1__6845383-7829766	chr1:6845383-7829766_sliding:170655-170705	0.99684525
chr1__6845383-7829766	chr1:6845383-7829766_sliding:224182-224232	0.99665916
chr1__6845383-7829766	chr1:6845383-7829766_sliding:763957-764007	0.9960486
chr1__6845383-7829766	chr1:6845383-7829766_sliding:919694-919744	0.9961054
chr1__6845383-7829766	chr1:6845383-7829766_sliding:777067-777117	0.99619186
chr17__42325752-42345509	chr17:42325752-42345509_sliding:1741-1791	0.9965233
chr17__77018895-77045870	chr17:77018895-77045870_sliding:21035-21085	0.9965269
chr10__135234169-135382916	chr10:135234169-135382916_sliding:94273-94323	0.99653924
chr10__135234169-135382916	chr10:135234169-135382916_sliding:87545-87595	0.9978587
chr19__41307201-41404187	chr19:41307201-41404187_sliding:47254-47304	0.9982516
chr19__41307201-41404187	chr19:41307201-41404187_sliding:26864-26914	0.99603397
chr19__41307201-41404187	chr19:41307201-41404187_sliding:79119-79169	0.9982516
chr10__51780941-51827563	chr10:51780941-51827563_sliding:16262-16312	0.9974612
chr17__6354583-6459814	chr17:6354583-6459814_sliding:5408-5458	0.99693465
chr1__28905049-28909495	chr1:28905049-28909495_sliding:1198-1248	0.9966186
chr13__88079468-88323514	chr13:88079468-88323514_sliding:92354-92404	0.9960382
chr19__18529673-18545372	chr19:18529673-18545372_sliding:439-489	0.99652594
chr19__18529673-18545372	chr19:18529673-18545372_sliding:136-186	0.99823356
chr17__18684307-18710027	chr17:18684307-18710027_sliding:166-216	0.9974348
chr19__19040009-19052070	chr19:19040009-19052070_sliding:275-325	0.9965126
chr19__35759880-35770724	chr19:35759880-35770724_sliding:8487-8537	0.9962508
chr16__68318405-68344849	chr16:68318405-68344849_sliding:25674-25724	0.9964057
chr17__16344890-16395467	chr17:16344890-16395467_sliding:28556-28606	0.9963496
chr17__16344890-16395467	chr17:16344890-16395467_sliding:46445-46495	0.99623305
chr12__6747240-6756626	chr12:6747240-6756626_sliding:9166-9216	0.99647564
chr16__28109299-28223241	chr16:28109299-28223241_sliding:374-424	0.9977356
chr13__24040709-24061603	chr13:24040709-24061603_sliding:2514-2564	0.9963911
chr19__39797207-39805976	chr19:39797207-39805976_sliding:2984-3034	0.9965222
chr13__101256180-101327347	chr13:101256180-101327347_sliding:37565-37615	0.99633276
chr16__2821414-2827298	chr16:2821414-2827298_sliding:2935-2985	0.99631554
chr16__34597782-34624955	chr16:34597782-34624955_sliding:21531-21581	0.9960238
chr7__92465796-92546501	chr7:92465796-92546501_sliding:12488-12538	0.99617517
chr10__44124264-44170151	chr10:44124264-44170151_sliding:43610-43660	0.9970561
chr12__72332625-72580398	chr12:72332625-72580398_sliding:20503-20553	0.9961379
chr12__110171970-110211313	chr12:110171970-110211313_sliding:7043-7093	0.9968209
chr10__88810242-88854623	chr10:88810242-88854623_sliding:3871-3921	0.99631625
chr1__162039563-162353321	chr1:162039563-162353321_sliding:283842-283892	0.99728656
chr14__101300768-101327363	chr14:101300768-101327363_sliding:26238-26288	0.9966875
chr16__88947445-88953544	chr16:88947445-88953544_sliding:1013-1063	0.99875724
chr11__2397406-2418649	chr11:2397406-2418649_sliding:6410-6460	0.9967175
chr12__389294-498620	chr12:389294-498620_sliding:335-385	0.9964316
chr19__54693788-54697585	chr19:54693788-54697585_sliding:1366-1416	0.99740654
chr18__76829284-77138283	chr18:76829284-77138283_sliding:124716-124766	0.9974954
chr14__94400498-94443137	chr14:94400498-94443137_sliding:19527-19577	0.99676585
chr14__94400498-94443137	chr14:94400498-94443137_sliding:32026-32076	0.9960253
chr12__32112303-32146039	chr12:32112303-32146039_sliding:414-464	0.9967012
chrX__49106896-49121288	chrX:49106896-49121288_sliding:6626-6676	0.9966384
chr12__133287404-133299228	chr12:133287404-133299228_sliding:6159-6209	0.99776185
chr12__7842377-7848372	chr12:7842377-7848372_sliding:2155-2205	0.9964418
chr14__95982472-95984248	chr14:95982472-95984248_sliding:138-188	0.9970912
chr14__21484921-21539031	chr14:21484921-21539031_sliding:1145-1195	0.99811304
chr19__16589877-16739015	chr19:16589877-16739015_sliding:73253-73303	0.9961312
chr16__66836777-66907159	chr16:66836777-66907159_sliding:5145-5195	0.9961622
chr16__66836777-66907159	chr16:66836777-66907159_sliding:1275-1325	0.99625236
chr16__66836777-66907159	chr16:66836777-66907159_sliding:42428-42478	0.99668795
chr16__66836777-66907159	chr16:66836777-66907159_sliding:42312-42362	0.9962458
chr16__66836777-66907159	chr16:66836777-66907159_sliding:42427-42477	0.99629396
chr1__39980627-39982162	chr1:39980627-39982162_sliding:441-491	0.99705803
chr11__9302200-9336327	chr11:9302200-9336327_sliding:8-58	0.9972
chr19__47931273-47975425	chr19:47931273-47975425_sliding:27768-27818	0.9964065
chr19__47931273-47975425	chr19:47931273-47975425_sliding:42388-42438	0.9961299
chr13__74260225-74708394	chr13:74260225-74708394_sliding:59851-59901	0.9967258
chr12__53068519-53074191	chr12:53068519-53074191_sliding:3624-3674	0.9961034
chr10__114710008-114927437	chr10:114710008-114927437_sliding:118378-118428	0.9960603
chr11__47404698-47430741	chr11:47404698-47430741_sliding:10946-10996	0.9963594
chr11__66615703-66725847	chr11:66615703-66725847_sliding:50484-50534	0.9969003
chr17__1247565-1303672	chr17:1247565-1303672_sliding:52523-52573	0.9961061
chr11__71498555-71512282	chr11:71498555-71512282_sliding:88-138	0.9961629
chr17__19581600-19622292	chr17:19581600-19622292_sliding:14998-15048	0.99712497
chr17__19581600-19622292	chr17:19581600-19622292_sliding:17152-17202	0.9969591
chr17__19581600-19622292	chr17:19581600-19622292_sliding:6024-6074	0.99790645
chr15__26147506-26298267	chr15:26147506-26298267_sliding:136427-136477	0.9965353
chr19__999600-999952	chr19:999600-999952_sliding:37-87	0.99701774
chr12__128751947-129192460	chr12:128751947-129192460_sliding:240198-240248	0.99633443
chr12__128751947-129192460	chr12:128751947-129192460_sliding:281786-281836	0.9968079
chr1__230457391-230561475	chr1:230457391-230561475_sliding:92669-92719	0.9966397
chr10__93683525-93790082	chr10:93683525-93790082_sliding:37742-37792	0.99736387
chr11__44585976-44641913	chr11:44585976-44641913_sliding:34349-34399	0.99631846
chr7__95749531-95951459	chr7:95749531-95951459_sliding:628-678	0.99794394
chrX__12809473-12842341	chrX:12809473-12842341_sliding:839-889	0.99670714
chr16__15198579-15225458	chr16:15198579-15225458_sliding:3790-3840	0.9981433
chr1__110828996-110881793	chr1:110828996-110881793_sliding:49026-49076	0.9970937
chr11__69455854-69469242	chr11:69455854-69469242_sliding:1212-1262	0.9961743
chr15__82751613-82769399	chr15:82751613-82769399_sliding:14098-14148	0.99700624
chr11__73087308-73108519	chr11:73087308-73108519_sliding:20128-20178	0.9968645
chr12__7022908-7032861	chr12:7022908-7032861_sliding:562-612	0.9970818
chr7__27185014-27190222	chr7:27185014-27190222_sliding:2619-2669	0.9972554
chr7__150888066-150902582	chr7:150888066-150902582_sliding:9569-9619	0.9967655
chr13__28577410-28674729	chr13:28577410-28674729_sliding:72726-72776	0.9977202
chr16__25123049-25189552	chr16:25123049-25189552_sliding:14641-14691	0.9961903
chr15__65134087-65160206	chr15:65134087-65160206_sliding:1627-1677	0.9974226
chr7__95034174-95064510	chr7:95034174-95064510_sliding:426-476	0.9976132
chr1__236958609-237067281	chr1:236958609-237067281_sliding:513-563	0.9963337
chrX__15253409-15288589	chrX:15253409-15288589_sliding:5885-5935	0.9964896
chr11__57067111-57092426	chr11:57067111-57092426_sliding:7259-7309	0.9972339
chr16__72699068-72821143	chr16:72699068-72821143_sliding:99414-99464	0.9963012
chrX__1733893-1761974	chrX:1733893-1761974_sliding:8145-8195	0.99713457
chr19__11309970-11373157	chr19:11309970-11373157_sliding:24813-24863	0.99707735
chr1__234527058-234614849	chr1:234527058-234614849_sliding:1549-1599	0.99670535
chr1__166825746-166845564	chr1:166825746-166845564_sliding:7473-7523	0.9968924
chr7__38217823-38270272	chr7:38217823-38270272_sliding:4627-4677	0.99658835
chr1__33979608-34631443	chr1:33979608-34631443_sliding:671-721	0.9961462
chr1__33979608-34631443	chr1:33979608-34631443_sliding:178872-178922	0.9971259
chr10__121259339-121302220	chr10:121259339-121302220_sliding:5943-5993	0.9974612
chr10__121259339-121302220	chr10:121259339-121302220_sliding:25052-25102	0.9986638
chr7__72349935-72421979	chr7:72349935-72421979_sliding:45672-45722	0.9977191
chr19__5842898-5851485	chr19:5842898-5851485_sliding:7569-7619	0.9964868
chr13__99102454-99230194	chr13:99102454-99230194_sliding:101211-101261	0.99611276
chr13__99102454-99230194	chr13:99102454-99230194_sliding:48469-48519	0.9967781
chr16__86609973-86615303	chr16:86609973-86615303_sliding:3777-3827	0.99743134
chr14__37126772-37148920	chr14:37126772-37148920_sliding:1183-1233	0.99886525
chr14__37126772-37148920	chr14:37126772-37148920_sliding:9341-9391	0.99651515
chr1__47134526-47139266	chr1:47134526-47139266_sliding:26-76	0.99752325
chr17__74541749-74553765	chr17:74541749-74553765_sliding:6557-6607	0.9961533
chrX__18910417-19002716	chrX:18910417-19002716_sliding:24-74	0.99607253
chrX__18910417-19002716	chrX:18910417-19002716_sliding:85510-85560	0.99804735
chr1__995113-1004735	chr1:995113-1004735_sliding:5452-5502	0.99610716
chr16__15131709-15149921	chr16:15131709-15149921_sliding:8675-8725	0.9964976
chr17__20339649-20350557	chr17:20339649-20350557_sliding:6594-6644	0.9963721
chr17__64961025-65029514	chr17:64961025-65029514_sliding:53900-53950	0.99607456
chr17__64961025-65029514	chr17:64961025-65029514_sliding:60438-60488	0.9963246
chr17__63133548-63223821	chr17:63133548-63223821_sliding:40132-40182	0.9989617
chr15__28834637-28930410	chr15:28834637-28930410_sliding:11750-11800	0.99636734
chr15__28834637-28930410	chr15:28834637-28930410_sliding:71605-71655	0.99770254
chr14__103388992-103399933	chr14:103388992-103399933_sliding:330-380	0.9981627
chr12__117476727-117537284	chr12:117476727-117537284_sliding:13-63	0.9965419
chr12__117476727-117537284	chr12:117476727-117537284_sliding:11-61	0.99773836
chr10__45869660-45941561	chr10:45869660-45941561_sliding:38151-38201	0.99607795
chr10__45869660-45941561	chr10:45869660-45941561_sliding:860-910	0.996049
chr12__113345432-113455556	chr12:113345432-113455556_sliding:14925-14975	0.997844
chr16__4003387-4166186	chr16:4003387-4166186_sliding:105048-105098	0.9963727
chr18__24495594-24765281	chr18:24495594-24765281_sliding:166276-166326	0.99612457
chr19__46367246-46377055	chr19:46367246-46377055_sliding:285-335	0.9962345
chr13__76194569-76434004	chr13:76194569-76434004_sliding:15864-15914	0.99617285
chr1__8014350-8045565	chr1:8014350-8045565_sliding:7169-7219	0.99604154
chr15__99676527-99791428	chr15:99676527-99791428_sliding:107172-107222	0.9974255
chr16__9056562-9060847	chr16:9056562-9060847_sliding:382-432	0.9967829
chr14__102100790-102197445	chr14:102100790-102197445_sliding:95902-95952	0.9963476
chr11__61560451-61634826	chr11:61560451-61634826_sliding:24222-24272	0.9978962
chr11__61560451-61634826	chr11:61560451-61634826_sliding:23878-23928	0.9980502
chr1__3370989-3397677	chr1:3370989-3397677_sliding:7730-7780	0.997738
chr18__19749403-19782491	chr18:19749403-19782491_sliding:16297-16347	0.9962913
chr18__19749403-19782491	chr18:19749403-19782491_sliding:336-386	0.9982395
chr1__208195586-208417665	chr1:208195586-208417665_sliding:138660-138710	0.996335
chr1__208195586-208417665	chr1:208195586-208417665_sliding:196794-196844	0.9983676
chr1__208195586-208417665	chr1:208195586-208417665_sliding:140277-140327	0.99640036
chr1__208195586-208417665	chr1:208195586-208417665_sliding:821-871	0.99824595
chr11__36317837-36486754	chr11:36317837-36486754_sliding:122921-122971	0.9986124
chr10__79734906-79789303	chr10:79734906-79789303_sliding:52268-52318	0.99615735
chr19__51020148-51071302	chr19:51020148-51071302_sliding:41900-41950	0.9974353
chr11__19245609-19263167	chr11:19245609-19263167_sliding:377-427	0.996563
chr1__25568727-25664704	chr1:25568727-25664704_sliding:43767-43817	0.9979032
chr17__30845970-30858510	chr17:30845970-30858510_sliding:713-763	0.9961479
chr11__119225924-119252436	chr11:119225924-119252436_sliding:18932-18982	0.99633574
chr16__203890-216767	chr16:203890-216767_sliding:11947-11997	0.9984615
chr14__76099967-76421421	chr14:76099967-76421421_sliding:86303-86353	0.99602544
chr7__27135265-27139884	chr7:27135265-27139884_sliding:2812-2862	0.9967924
chr14__90528108-90652201	chr14:90528108-90652201_sliding:123305-123355	0.99630994
chr16__89293214-89295100	chr16:89293214-89295100_sliding:1278-1328	0.9970318
chr17__45810609-45823485	chr17:45810609-45823485_sliding:8101-8151	0.9967354
chr1__226249551-226259702	chr1:226249551-226259702_sliding:2196-2246	0.99614173
chr10__95753745-96092580	chr10:95753745-96092580_sliding:310623-310673	0.99667007
chr10__88695296-88729238	chr10:88695296-88729238_sliding:13767-13817	0.9979069
chr10__88695296-88729238	chr10:88695296-88729238_sliding:1004-1054	0.99816954
chrX__122318005-122624766	chrX:122318005-122624766_sliding:37435-37485	0.9961981
chr17__40439564-40463961	chr17:40439564-40463961_sliding:23301-23351	0.99638724
chr10__105253735-105352309	chr10:105253735-105352309_sliding:23505-23555	0.9966342
chr18__22641889-22932154	chr18:22641889-22932154_sliding:167524-167574	0.9968816
chr7__149119765-149121981	chr7:149119765-149121981_sliding:166-216	0.9968906
chr10__21068901-21463116	chr10:21068901-21463116_sliding:327118-327168	0.9963276
chrX__151283465-151307028	chrX:151283465-151307028_sliding:20471-20521	0.996407
chr14__61654276-62017694	chr14:61654276-62017694_sliding:232312-232362	0.9970886
chr15__39157522-39719396	chr15:39157522-39719396_sliding:156199-156249	0.99704546
chr17__58677543-58741849	chr17:58677543-58741849_sliding:508-558	0.9981712
chr16__30960386-30967782	chr16:30960386-30967782_sliding:5689-5739	0.9969639
chr1__19665266-19812066	chr1:19665266-19812066_sliding:17666-17716	0.9972696
chr1__19665266-19812066	chr1:19665266-19812066_sliding:21878-21928	0.9962999
chr1__19665266-19812066	chr1:19665266-19812066_sliding:94720-94770	0.9973067
chr1__19665266-19812066	chr1:19665266-19812066_sliding:87409-87459	0.996793
chr18__77806899-77853362	chr18:77806899-77853362_sliding:12787-12837	0.99745935
chr16__69389463-69442474	chr16:69389463-69442474_sliding:22531-22581	0.99877197
chr16__69389463-69442474	chr16:69389463-69442474_sliding:22569-22619	0.99651635
chr7__75528517-75616173	chr7:75528517-75616173_sliding:81107-81157	0.9975969
chr1__39987951-40011859	chr1:39987951-40011859_sliding:14688-14738	0.99776256
chr16__74746852-74808729	chr16:74746852-74808729_sliding:25688-25738	0.9963504
chr16__33709885-33739634	chr16:33709885-33739634_sliding:5396-5446	0.9963303
chr15__65107830-65117867	chr15:65107830-65117867_sliding:1514-1564	0.9969649
chr10__48255278-48279199	chr10:48255278-48279199_sliding:10114-10164	0.9976053
chr7__32620560-32801399	chr7:32620560-32801399_sliding:33511-33561	0.99842715
chr7__32620560-32801399	chr7:32620560-32801399_sliding:150509-150559	0.9961282
chr7__32620560-32801399	chr7:32620560-32801399_sliding:32558-32608	0.996452
chr17__29718641-29865236	chr17:29718641-29865236_sliding:96505-96555	0.99675447
chr11__107879458-107978503	chr11:107879458-107978503_sliding:643-693	0.9972734
chr7__158820865-158937649	chr7:158820865-158937649_sliding:58538-58588	0.9966678
chr14__25100159-25103473	chr14:25100159-25103473_sliding:2673-2723	0.9967019
chr19__925780-975939	chr19:925780-975939_sliding:49290-49340	0.9976426
chr19__925780-975939	chr19:925780-975939_sliding:31448-31498	0.996842
chr19__925780-975939	chr19:925780-975939_sliding:4130-4180	0.9972255
chr16__31225341-31236510	chr16:31225341-31236510_sliding:569-619	0.9972414
chr16__18995255-19075264	chr16:18995255-19075264_sliding:16134-16184	0.99665475
chr16__18995255-19075264	chr16:18995255-19075264_sliding:266-316	0.99705625
chr15__92937057-93011958	chr15:92937057-93011958_sliding:7001-7051	0.99630284
chr12__113658854-113736390	chr12:113658854-113736390_sliding:11926-11976	0.9971716
chr12__113658854-113736390	chr12:113658854-113736390_sliding:24692-24742	0.99701476
chr12__113658854-113736390	chr12:113658854-113736390_sliding:74653-74703	0.99744475
chr12__118470711-118500235	chr12:118470711-118500235_sliding:201-251	0.99630165
chr14__105331616-105363107	chr14:105331616-105363107_sliding:890-940	0.998151
chr1__63788729-63790797	chr1:63788729-63790797_sliding:833-883	0.9966899
chr18__65173818-65184217	chr18:65173818-65184217_sliding:825-875	0.9966779
chr19__41324625-41332677	chr19:41324625-41332677_sliding:7925-7975	0.99715424
chr19__41324625-41332677	chr19:41324625-41332677_sliding:7894-7944	0.99927944
chr19__41324625-41332677	chr19:41324625-41332677_sliding:7218-7268	0.9964091
chr12__108681820-108733118	chr12:108681820-108733118_sliding:21833-21883	0.99770087
chr12__108681820-108733118	chr12:108681820-108733118_sliding:13371-13421	0.99618715
chr16__67188082-67194201	chr16:67188082-67194201_sliding:3405-3455	0.9974579
chr7__98246608-98259180	chr7:98246608-98259180_sliding:9613-9663	0.9964025
chr7__98246608-98259180	chr7:98246608-98259180_sliding:2556-2606	0.99821883
chr10__114133775-114188138	chr10:114133775-114188138_sliding:6059-6109	0.997917
chr18__56338617-56417371	chr18:56338617-56417371_sliding:63190-63240	0.9971848
chr16__18451942-18473188	chr16:18451942-18473188_sliding:2254-2304	0.9981433
chr17__34443569-34504870	chr17:34443569-34504870_sliding:45700-45750	0.9960752
chr19__4639529-4655580	chr19:4639529-4655580_sliding:12924-12974	0.99687034
chr15__81071683-81244117	chr15:81071683-81244117_sliding:112746-112796	0.9960069
chr15__81071683-81244117	chr15:81071683-81244117_sliding:92711-92761	0.9988059
chr19__58858219-58874117	chr19:58858219-58874117_sliding:10-60	0.99683386
chr19__58858219-58874117	chr19:58858219-58874117_sliding:6675-6725	0.99641836
chr1__201592410-201796102	chr1:201592410-201796102_sliding:166281-166331	0.99609584
chr15__30653442-30686052	chr15:30653442-30686052_sliding:17536-17586	0.9963574
chr1__221051698-221058401	chr1:221051698-221058401_sliding:3256-3306	0.9964551
chr1__221051698-221058401	chr1:221051698-221058401_sliding:6104-6154	0.99735487
chrX__20024830-20135035	chrX:20024830-20135035_sliding:56131-56181	0.9963464
chr12__1639056-1756409	chr12:1639056-1756409_sliding:3307-3357	0.99652785
chr16__50639986-50647595	chr16:50639986-50647595_sliding:1478-1528	0.99676055
chr11__62414319-62420774	chr11:62414319-62420774_sliding:5355-5405	0.99665135
chr11__62414319-62420774	chr11:62414319-62420774_sliding:114-164	0.99664694
chr17__28903481-28999807	chr17:28903481-28999807_sliding:74539-74589	0.99606055
chr1__33611002-33647660	chr1:33611002-33647660_sliding:17662-17712	0.99783653
chr7__137065782-137531838	chr7:137065782-137531838_sliding:6407-6457	0.9962669
chr19__9920942-9938492	chr19:9920942-9938492_sliding:9150-9200	0.9979513
chr16__30389453-30407312	chr16:30389453-30407312_sliding:14662-14712	0.99678314
chrX__53559056-53713673	chrX:53559056-53713673_sliding:2660-2710	0.9963288
chr18__53388293-53455992	chr18:53388293-53455992_sliding:35919-35969	0.99687815
chr1__2336235-2345236	chr1:2336235-2345236_sliding:6311-6361	0.9968323
chr1__2336235-2345236	chr1:2336235-2345236_sliding:5600-5650	0.99615365
chr1__17866329-18024369	chr1:17866329-18024369_sliding:117393-117443	0.99670047
chr1__17866329-18024369	chr1:17866329-18024369_sliding:73357-73407	0.9960418
chr18__60994958-61034743	chr18:60994958-61034743_sliding:1717-1767	0.9974022
chr1__150954492-150968110	chr1:150954492-150968110_sliding:4804-4854	0.9966889
chr16__80188949-80597032	chr16:80188949-80597032_sliding:271460-271510	0.9960479
chr1__107682628-108026080	chr1:107682628-108026080_sliding:1115-1165	0.996097
chr10__131265447-131566271	chr10:131265447-131566271_sliding:394-444	0.99618906
chr10__131265447-131566271	chr10:131265447-131566271_sliding:8221-8271	0.9976587
chr12__57489190-57525922	chr12:57489190-57525922_sliding:4869-4919	0.9963109
chr12__57489190-57525922	chr12:57489190-57525922_sliding:3871-3921	0.99678075
chr12__57489190-57525922	chr12:57489190-57525922_sliding:4719-4769	0.99679714
chr16__88493878-88507165	chr16:88493878-88507165_sliding:788-838	0.99630874
chr17__36921941-36956379	chr17:36921941-36956379_sliding:985-1035	0.9966427
chr16__75237993-75241083	chr16:75237993-75241083_sliding:105-155	0.99675816
chr19__4969124-5153606	chr19:4969124-5153606_sliding:159814-159864	0.9960194
chr19__4969124-5153606	chr19:4969124-5153606_sliding:10410-10460	0.996014
chr19__4969124-5153606	chr19:4969124-5153606_sliding:110349-110399	0.996227
chr19__4969124-5153606	chr19:4969124-5153606_sliding:1055-1105	0.9960448
chr19__13106421-13209610	chr19:13106421-13209610_sliding:95528-95578	0.99671376
chr16__67263289-67281561	chr16:67263289-67281561_sliding:33-83	0.9972494
chr14__104689920-104754406	chr14:104689920-104754406_sliding:39892-39942	0.9969194
chr17__72772621-72835918	chr17:72772621-72835918_sliding:20049-20099	0.9969944
chr17__72772621-72835918	chr17:72772621-72835918_sliding:28307-28357	0.9974699
chr19__47222763-47250251	chr19:47222763-47250251_sliding:24835-24885	0.9974202
chr1__20354671-20417683	chr1:20354671-20417683_sliding:57978-58028	0.9967694
chr1__20354671-20417683	chr1:20354671-20417683_sliding:55159-55209	0.9984066
chr19__47523076-47549033	chr19:47523076-47549033_sliding:25743-25793	0.99604094
chr11__61891444-61920635	chr11:61891444-61920635_sliding:16592-16642	0.99752873
chr15__40380090-40401093	chr15:40380090-40401093_sliding:20244-20294	0.9964244
chr7__43648054-43769316	chr7:43648054-43769316_sliding:159-209	0.9979291
chr19__45582545-45808541	chr19:45582545-45808541_sliding:223971-224021	0.99618477
chr19__45582545-45808541	chr19:45582545-45808541_sliding:104746-104796	0.9963343
chr19__45582545-45808541	chr19:45582545-45808541_sliding:87317-87367	0.99715364
chr19__17359984-17393595	chr19:17359984-17393595_sliding:3950-4000	0.997778
chr19__17359984-17393595	chr19:17359984-17393595_sliding:17968-18018	0.99603134
chr18__77915114-78005429	chr18:77915114-78005429_sliding:45705-45755	0.9965252
chr1__9294833-9331396	chr1:9294833-9331396_sliding:31407-31457	0.9972083
chr10__89622869-89731687	chr10:89622869-89731687_sliding:1077-1127	0.99681735
chr1__38272650-38275126	chr1:38272650-38275126_sliding:1732-1782	0.99619776
chr7__8152813-8302317	chr7:8152813-8302317_sliding:2631-2681	0.99702054
chr16__31191430-31203127	chr16:31191430-31203127_sliding:4975-5025	0.9976566
chr17__70033454-70217977	chr17:70033454-70217977_sliding:98584-98634	0.9967362
chr16__19714901-19729557	chr16:19714901-19729557_sliding:6675-6725	0.99726784
chr1__201657386-201798687	chr1:201657386-201798687_sliding:88454-88504	0.9962592
chr19__58281022-58331307	chr19:58281022-58331307_sliding:27278-27328	0.9960049
chr1__224415035-224518089	chr1:224415035-224518089_sliding:62265-62315	0.9965443
chr11__392613-404908	chr11:392613-404908_sliding:10533-10583	0.9961648
chr1__226819390-226927024	chr1:226819390-226927024_sliding:101714-101764	0.9971834
chr7__149169884-149194908	chr7:149169884-149194908_sliding:610-660	0.99670273
chr10__52750944-54058110	chr10:52750944-54058110_sliding:82948-82998	0.99634093
chr13__51796502-51858377	chr13:51796502-51858377_sliding:34097-34147	0.9971181
chr16__108057-126354	chr16:108057-126354_sliding:4004-4054	0.9962263
chr1__29063132-29096287	chr1:29063132-29096287_sliding:822-872	0.9966988
chr1__29063132-29096287	chr1:29063132-29096287_sliding:672-722	0.9960763
chr7__141607612-141806547	chr7:141607612-141806547_sliding:176775-176825	0.996055
chr1__12227059-12269285	chr1:12227059-12269285_sliding:8136-8186	0.9982059
chr19__54357834-54372361	chr19:54357834-54372361_sliding:2395-2445	0.9960169
chr1__43637819-43720029	chr1:43637819-43720029_sliding:12876-12926	0.9970572
chr1__43637819-43720029	chr1:43637819-43720029_sliding:82102-82152	0.99662316
chr11__6411654-6416228	chr11:6411654-6416228_sliding:1713-1763	0.9978678
chr11__65122237-65125084	chr11:65122237-65125084_sliding:2085-2135	0.9971602
chr17__48638428-48704835	chr17:48638428-48704835_sliding:27441-27491	0.9971239
chr17__48638428-48704835	chr17:48638428-48704835_sliding:9634-9684	0.99873596
chr1__143647637-143745417	chr1:143647637-143745417_sliding:1475-1525	0.9960729
chr10__77160758-77168738	chr10:77160758-77168738_sliding:280-330	0.9965634
chr10__77160758-77168738	chr10:77160758-77168738_sliding:281-331	0.9966085
chr10__77160758-77168738	chr10:77160758-77168738_sliding:7775-7825	0.9975178
chr10__77160758-77168738	chr10:77160758-77168738_sliding:6365-6415	0.9962955
chr19__1815247-1848452	chr19:1815247-1848452_sliding:10598-10648	0.99778783
chr11__6942204-6943264	chr11:6942204-6943264_sliding:765-815	0.99652785
chr17__18075938-18088067	chr17:18075938-18088067_sliding:416-466	0.99618834
chrX__153524023-153558700	chrX:153524023-153558700_sliding:13907-13957	0.9961976
chrX__153524023-153558700	chrX:153524023-153558700_sliding:8466-8516	0.99641055
chr13__42614175-42830714	chr13:42614175-42830714_sliding:322-372	0.99705803
chr19__44235300-44259142	chr19:44235300-44259142_sliding:16880-16930	0.99774003
chr19__3538258-3574288	chr19:3538258-3574288_sliding:647-697	0.9973018
chrX__153656977-153664862	chrX:153656977-153664862_sliding:122-172	0.99765354
chrX__153656977-153664862	chrX:153656977-153664862_sliding:123-173	0.99714726
chr7__44788179-44809477	chr7:44788179-44809477_sliding:20248-20298	0.9989122
chr16__75262927-75301951	chr16:75262927-75301951_sliding:2896-2946	0.99660814
chr7__45613738-45762715	chr7:45613738-45762715_sliding:6818-6868	0.996228
chr7__45613738-45762715	chr7:45613738-45762715_sliding:51052-51102	0.9972459
chr11__72396113-72504644	chr11:72396113-72504644_sliding:41603-41653	0.9964496
chr1__148760505-148761018	chr1:148760505-148761018_sliding:331-381	0.99697614
chr17__9153787-9479908	chr17:9153787-9479908_sliding:246151-246201	0.9976567
chr16__88797587-88807826	chr16:88797587-88807826_sliding:3408-3458	0.99793905
chr12__4361900-4384231	chr12:4361900-4384231_sliding:602-652	0.99789196
chr19__663481-668063	chr19:663481-668063_sliding:2270-2320	0.99641585
chr19__14260749-14316999	chr19:14260749-14316999_sliding:41601-41651	0.9966625
chr19__18794486-18893004	chr19:18794486-18893004_sliding:94485-94535	0.99645185
chr7__76178676-76257299	chr7:76178676-76257299_sliding:77455-77505	0.9960145
chr1__45274153-45281257	chr1:45274153-45281257_sliding:429-479	0.9972972
chr1__40235194-40237020	chr1:40235194-40237020_sliding:534-584	0.99705803
chr14__102973178-102976136	chr14:102973178-102976136_sliding:2597-2647	0.99607205
chr19__10623622-10628607	chr19:10623622-10628607_sliding:2577-2627	0.9963431
chr19__40721964-40724306	chr19:40721964-40724306_sliding:857-907	0.99780613
chr7__63353663-63355019	chr7:63353663-63355019_sliding:341-391	0.99825317
chr17__65028524-65029406	chr17:65028524-65029406_sliding:158-208	0.99733704
chr12__122233172-122241812	chr12:122233172-122241812_sliding:3091-3141	0.9980494
chr12__129337971-129469509	chr12:129337971-129469509_sliding:79592-79642	0.99860555
chr12__129337971-129469509	chr12:129337971-129469509_sliding:108982-109032	0.9975321
chr17__73163407-73179078	chr17:73163407-73179078_sliding:241-291	0.99666756
chr19__3359560-3469215	chr19:3359560-3469215_sliding:104689-104739	0.996953
chr19__3359560-3469215	chr19:3359560-3469215_sliding:75756-75806	0.9962213
chr19__3359560-3469215	chr19:3359560-3469215_sliding:6119-6169	0.99649554
chr19__3359560-3469215	chr19:3359560-3469215_sliding:7750-7800	0.9971174
chr19__3359560-3469215	chr19:3359560-3469215_sliding:44769-44819	0.9960155
chr19__3359560-3469215	chr19:3359560-3469215_sliding:7055-7105	0.9972683
chr19__3359560-3469215	chr19:3359560-3469215_sliding:84973-85023	0.99835736
chr19__3359560-3469215	chr19:3359560-3469215_sliding:22030-22080	0.9974377
chr17__54188318-54589020	chr17:54188318-54589020_sliding:371466-371516	0.9971859
chr17__54188318-54589020	chr17:54188318-54589020_sliding:392876-392926	0.9972391
chr1__228106356-228135599	chr1:228106356-228135599_sliding:217-267	0.997891
chr16__15797028-15950890	chr16:15797028-15950890_sliding:49202-49252	0.9963666
chr16__15797028-15950890	chr16:15797028-15950890_sliding:77987-78037	0.996427
chr16__15797028-15950890	chr16:15797028-15950890_sliding:135313-135363	0.99730057
chr16__14165177-14360630	chr16:14165177-14360630_sliding:176010-176060	0.99716115
chr13__45915479-45965872	chr13:45915479-45965872_sliding:41884-41934	0.99709857
chr13__45915479-45965872	chr13:45915479-45965872_sliding:37984-38034	0.9962889
chr1__75594118-75627218	chr1:75594118-75627218_sliding:6601-6651	0.9976635
chr1__212738675-212794119	chr1:212738675-212794119_sliding:52079-52129	0.9962296
chr15__42359206-42386752	chr15:42359206-42386752_sliding:23298-23348	0.99788433
chr11__2323226-2339430	chr11:2323226-2339430_sliding:5718-5768	0.9964378
chr11__2323226-2339430	chr11:2323226-2339430_sliding:8071-8121	0.9964238
chr15__31775328-32162992	chr15:31775328-32162992_sliding:678-728	0.9975599
chr15__31775328-32162992	chr15:31775328-32162992_sliding:63081-63131	0.99700147
chr17__30410197-30424084	chr17:30410197-30424084_sliding:2191-2241	0.99658704
chr11__119037276-119054725	chr11:119037276-119054725_sliding:2286-2336	0.99630237
chr1__157963062-158070052	chr1:157963062-158070052_sliding:43618-43668	0.99691087
chr1__157963062-158070052	chr1:157963062-158070052_sliding:75222-75272	0.9964504
chr10__76854191-76868979	chr10:76854191-76868979_sliding:9562-9612	0.9961928
chr15__79252288-79383115	chr15:79252288-79383115_sliding:59843-59893	0.99697
chr15__79252288-79383115	chr15:79252288-79383115_sliding:70941-70991	0.9985832
chr10__112696379-112696991	chr10:112696379-112696991_sliding:289-339	0.9968822
chr17__48796904-48833574	chr17:48796904-48833574_sliding:114-164	0.9974516
chr1__60220418-60254854	chr1:60220418-60254854_sliding:20283-20333	0.99714977
chr1__193028551-193060907	chr1:193028551-193060907_sliding:215-265	0.9970029
chr12__120565006-120632513	chr12:120565006-120632513_sliding:57773-57823	0.9962282
chr19__17003757-17137625	chr19:17003757-17137625_sliding:21071-21121	0.9968263
chr14__24590559-24601038	chr14:24590559-24601038_sliding:2407-2457	0.9962392
chr14__92047039-92247051	chr14:92047039-92247051_sliding:179865-179915	0.9976915
chr13__114523521-114567046	chr13:114523521-114567046_sliding:37682-37732	0.99771935
chr10__124750321-124768333	chr10:124750321-124768333_sliding:493-543	0.99905163
chr1__39876150-39882154	chr1:39876150-39882154_sliding:2498-2548	0.9985018
chr16__10721357-10788802	chr16:10721357-10788802_sliding:10450-10500	0.9975569
chr19__16394169-16435325	chr19:16394169-16435325_sliding:27458-27508	0.9975115
chr19__16394169-16435325	chr19:16394169-16435325_sliding:27736-27786	0.9965623
chr11__74975225-75062873	chr11:74975225-75062873_sliding:148-198	0.9964618
chr1__35331036-35395186	chr1:35331036-35395186_sliding:10682-10732	0.9963296
chr16__3126911-3137101	chr16:3126911-3137101_sliding:54-104	0.9963993
chr16__2097465-2138716	chr16:2097465-2138716_sliding:31894-31944	0.9969613
chr16__2097465-2138716	chr16:2097465-2138716_sliding:31434-31484	0.9977458
chr16__2097465-2138716	chr16:2097465-2138716_sliding:31433-31483	0.9965149
chr10__7745231-7791483	chr10:7745231-7791483_sliding:1271-1321	0.9969445
chr15__47476297-48066420	chr15:47476297-48066420_sliding:262881-262931	0.9976673
chr15__47476297-48066420	chr15:47476297-48066420_sliding:546572-546622	0.9967379
chr1__46859936-46879520	chr1:46859936-46879520_sliding:10353-10403	0.99622834
chr19__10596795-10614417	chr19:10596795-10614417_sliding:12001-12051	0.9975708
chr1__53711216-53793742	chr1:53711216-53793742_sliding:30837-30887	0.99603206
chr1__53711216-53793742	chr1:53711216-53793742_sliding:17807-17857	0.9973718
chr1__53711216-53793742	chr1:53711216-53793742_sliding:82122-82172	0.9966144
chr19__15347646-15443356	chr19:15347646-15443356_sliding:85011-85061	0.9965834
chr19__15347646-15443356	chr19:15347646-15443356_sliding:80536-80586	0.99649894
chr1__14925199-15444539	chr1:14925199-15444539_sliding:180632-180682	0.99704915
chr1__14925199-15444539	chr1:14925199-15444539_sliding:300657-300707	0.9978861
chr19__2096379-2099592	chr19:2096379-2099592_sliding:1642-1692	0.9971801
chr15__66874527-66978132	chr15:66874527-66978132_sliding:97485-97535	0.99770963
chr18__77866914-77905406	chr18:77866914-77905406_sliding:27704-27754	0.9964045
chr11__78363875-79151992	chr11:78363875-79151992_sliding:689275-689325	0.9964018
chr11__78363875-79151992	chr11:78363875-79151992_sliding:735925-735975	0.9967062
chr15__82590890-82626963	chr15:82590890-82626963_sliding:34277-34327	0.997077
chr7__150060865-150069679	chr7:150060865-150069679_sliding:276-326	0.9972939
chr15__91163238-91260372	chr15:91163238-91260372_sliding:51822-51872	0.99853146
chr19__50815193-50836772	chr19:50815193-50836772_sliding:19055-19105	0.99663466
chr19__50815193-50836772	chr19:50815193-50836772_sliding:5246-5296	0.9962819
chr16__27561453-27791690	chr16:27561453-27791690_sliding:58-108	0.9988611
chr1__110602615-110613322	chr1:110602615-110613322_sliding:6745-6795	0.99696964
chr10__87359311-88126250	chr10:87359311-88126250_sliding:503514-503564	0.99679935
chr10__87359311-88126250	chr10:87359311-88126250_sliding:305867-305917	0.9976979
chr10__87359311-88126250	chr10:87359311-88126250_sliding:170660-170710	0.99683267
chr10__87359311-88126250	chr10:87359311-88126250_sliding:754324-754374	0.99732035
chr10__87359311-88126250	chr10:87359311-88126250_sliding:153540-153590	0.996789
chr10__87359311-88126250	chr10:87359311-88126250_sliding:286686-286736	0.9962147
chr10__87359311-88126250	chr10:87359311-88126250_sliding:114734-114784	0.9966048
chr11__72547789-72853306	chr11:72547789-72853306_sliding:275648-275698	0.9969478
chr15__83128127-83145983	chr15:83128127-83145983_sliding:14168-14218	0.99700624
chr1__23907984-23967058	chr1:23907984-23967058_sliding:25034-25084	0.99721575
chr7__47314751-47622156	chr7:47314751-47622156_sliding:1151-1201	0.99758625
chr7__47314751-47622156	chr7:47314751-47622156_sliding:57235-57285	0.9963498
chr7__47314751-47622156	chr7:47314751-47622156_sliding:259730-259780	0.9961074
chr7__47314751-47622156	chr7:47314751-47622156_sliding:283842-283892	0.9960841
chr7__47314751-47622156	chr7:47314751-47622156_sliding:111183-111233	0.99640524
chr7__47314751-47622156	chr7:47314751-47622156_sliding:93352-93402	0.99644923
chr7__47314751-47622156	chr7:47314751-47622156_sliding:153543-153593	0.9980812
chr7__47314751-47622156	chr7:47314751-47622156_sliding:102776-102826	0.9966354
chr1__97187220-97289294	chr1:97187220-97289294_sliding:26-76	0.9974017
chr1__232533710-232697304	chr1:232533710-232697304_sliding:146811-146861	0.99764293
chr1__232533710-232697304	chr1:232533710-232697304_sliding:72453-72503	0.9972783
chr1__232533710-232697304	chr1:232533710-232697304_sliding:156351-156401	0.99633753
chr13__39917028-40177665	chr13:39917028-40177665_sliding:232755-232805	0.9965197
chr16__17195625-17564738	chr16:17195625-17564738_sliding:218278-218328	0.99723047
chr11__77032751-77185680	chr11:77032751-77185680_sliding:148350-148400	0.99641114
chr17__16342135-16381992	chr17:16342135-16381992_sliding:11742-11792	0.9977876
chr17__16342135-16381992	chr17:16342135-16381992_sliding:34932-34982	0.9987552
chr14__70320847-70499083	chr14:70320847-70499083_sliding:25232-25282	0.9964759
chr14__70320847-70499083	chr14:70320847-70499083_sliding:171256-171306	0.9961653
chr14__70320847-70499083	chr14:70320847-70499083_sliding:31745-31795	0.9967379
chr17__34488981-34490296	chr17:34488981-34490296_sliding:288-338	0.9960752
chr16__75661621-75682541	chr16:75661621-75682541_sliding:10790-10840	0.996518
chr17__57409049-57479090	chr17:57409049-57479090_sliding:7-57	0.9961946
chr1__116184573-116240845	chr1:116184573-116240845_sliding:14729-14779	0.99703974
chr19__28926294-29218684	chr19:28926294-29218684_sliding:266248-266298	0.99648017
chr1__94994780-95007356	chr1:94994780-95007356_sliding:2969-3019	0.9962501
chr13__44716681-44813010	chr13:44716681-44813010_sliding:95056-95106	0.99604106
chr7__75831215-75916605	chr7:75831215-75916605_sliding:83454-83504	0.9961159
chr7__75831215-75916605	chr7:75831215-75916605_sliding:36662-36712	0.99615496
chr1__160061129-160068733	chr1:160061129-160068733_sliding:6615-6665	0.9981414
chr11__86152149-86383678	chr11:86152149-86383678_sliding:212628-212678	0.9962843
chr11__63340666-63384355	chr11:63340666-63384355_sliding:13469-13519	0.9972293
chr1__159165774-159177763	chr1:159165774-159177763_sliding:6349-6399	0.99779093
chr13__101187994-101232371	chr13:101187994-101232371_sliding:33132-33182	0.9979924
chr10__81370694-81375196	chr10:81370694-81375196_sliding:1193-1243	0.9964104
chr16__50280047-50352046	chr16:50280047-50352046_sliding:35823-35873	0.9978345
chr1__16524348-16539104	chr1:16524348-16539104_sliding:10523-10573	0.9972842
chr16__18411798-18441131	chr16:18411798-18441131_sliding:10299-10349	0.99632037
chr7__102073552-102097268	chr7:102073552-102097268_sliding:21273-21323	0.9963064
chrX__101975615-102008468	chrX:101975615-102008468_sliding:25236-25286	0.9978976
chr17__80059335-80170706	chr17:80059335-80170706_sliding:8959-9009	0.9960453
chr1__4714791-4852594	chr1:4714791-4852594_sliding:71489-71539	0.99701226
chr10__134145613-134195010	chr10:134145613-134195010_sliding:22846-22896	0.9967788
chr10__134145613-134195010	chr10:134145613-134195010_sliding:21066-21116	0.9962921
chrX__152783133-152848397	chrX:152783133-152848397_sliding:24410-24460	0.9970618
chrX__152783133-152848397	chrX:152783133-152848397_sliding:55363-55413	0.9960672
chrX__152783133-152848397	chrX:152783133-152848397_sliding:60914-60964	0.9966552
chrX__152783133-152848397	chrX:152783133-152848397_sliding:58924-58974	0.99734217
chr7__143050492-143059863	chr7:143050492-143059863_sliding:965-1015	0.9980246
chr12__52679696-52685318	chr12:52679696-52685318_sliding:205-255	0.9961216
chr11__33060962-33127489	chr11:33060962-33127489_sliding:37696-37746	0.99804544
chr17__35294083-35301917	chr17:35294083-35301917_sliding:3483-3533	0.99648017
chr16__67691414-67694713	chr16:67691414-67694713_sliding:184-234	0.99760985
chr16__67691414-67694713	chr16:67691414-67694713_sliding:3092-3142	0.9968406
chr11__7534528-7678358	chr11:7534528-7678358_sliding:84183-84233	0.9962729
chr7__153752669-153756646	chr7:153752669-153756646_sliding:184-234	0.9961817
chr7__153752669-153756646	chr7:153752669-153756646_sliding:2122-2172	0.9967122
chr7__153752669-153756646	chr7:153752669-153756646_sliding:894-944	0.99692863
chr17__73894723-73905899	chr17:73894723-73905899_sliding:7614-7664	0.998013
chr17__73894723-73905899	chr17:73894723-73905899_sliding:5239-5289	0.99673516
chr7__77646392-79082890	chr7:77646392-79082890_sliding:1287559-1287609	0.996476
chr12__67429287-67490186	chr12:67429287-67490186_sliding:12168-12218	0.9962709
chr17__4935894-4955304	chr17:4935894-4955304_sliding:16973-17023	0.9962423
chr19__33668508-33698694	chr19:33668508-33698694_sliding:17839-17889	0.9979044
chr1__27730729-27816669	chr1:27730729-27816669_sliding:83391-83441	0.9971494
chr7__121958480-122526813	chr7:121958480-122526813_sliding:521392-521442	0.996005
chr12__121148237-121161443	chr12:121148237-121161443_sliding:1105-1155	0.9966755
chr7__117105837-117356025	chr7:117105837-117356025_sliding:69516-69566	0.99638546
chr11__124503008-124565603	chr11:124503008-124565603_sliding:21736-21786	0.9983541
chr12__122516627-122631894	chr12:122516627-122631894_sliding:105680-105730	0.9960531
chr12__122516627-122631894	chr12:122516627-122631894_sliding:114391-114441	0.9990971
chr12__122516627-122631894	chr12:122516627-122631894_sliding:731-781	0.9970366
chr16__10971054-11026079	chr16:10971054-11026079_sliding:46851-46901	0.9963546
chr7__75162620-75368280	chr7:75162620-75368280_sliding:34018-34068	0.9965515
chr7__62858413-62858860	chr7:62858413-62858860_sliding:302-352	0.9966427
chr15__89630308-89631498	chr15:89630308-89631498_sliding:254-304	0.99645233
chrX__19007426-19140755	chrX:19007426-19140755_sliding:18454-18504	0.99619365
chr1__11539222-11597641	chr1:11539222-11597641_sliding:52264-52314	0.9960406
chr18__55267887-55289445	chr18:55267887-55289445_sliding:15588-15638	0.9973385
chr1__117452678-117532980	chr1:117452678-117532980_sliding:315-365	0.9981608
chrX__70338405-70362303	chrX:70338405-70362303_sliding:7413-7463	0.99716055
chr11__123396343-123498482	chr11:123396343-123498482_sliding:52505-52555	0.9983833
chr12__48276431-48295308	chr12:48276431-48295308_sliding:17071-17121	0.9976757
chr11__69924407-70035634	chr11:69924407-70035634_sliding:48952-49002	0.9973749
chr11__69924407-70035634	chr11:69924407-70035634_sliding:69180-69230	0.99784577
chr11__69924407-70035634	chr11:69924407-70035634_sliding:56021-56071	0.99616903
chr7__69063904-70258054	chr7:69063904-70258054_sliding:736149-736199	0.9970356
chr7__69063904-70258054	chr7:69063904-70258054_sliding:1096178-1096228	0.99633837
chr7__151832009-152133090	chr7:151832009-152133090_sliding:298523-298573	0.99720424
chr12__41086243-41466220	chr12:41086243-41466220_sliding:521-571	0.9970311
chr12__41086243-41466220	chr12:41086243-41466220_sliding:522-572	0.9975223
chrX__96686284-96897588	chrX:96686284-96897588_sliding:164525-164575	0.9976913
chrX__96686284-96897588	chrX:96686284-96897588_sliding:207089-207139	0.9964735
chr16__74088049-74330660	chr16:74088049-74330660_sliding:218170-218220	0.9961047
chrX__66764464-66950461	chrX:66764464-66950461_sliding:148150-148200	0.997624
chr10__71025097-71027904	chr10:71025097-71027904_sliding:2321-2371	0.9961414
chr16__88210903-88219696	chr16:88210903-88219696_sliding:8489-8539	0.99809784
chr15__57668164-57842925	chr15:57668164-57842925_sliding:162628-162678	0.99636686
chr19__4007643-4039384	chr19:4007643-4039384_sliding:1702-1752	0.9960204
chr1__245014467-245027844	chr1:245014467-245027844_sliding:917-967	0.9966229
chr7__855527-936072	chr7:855527-936072_sliding:69713-69763	0.9961803
chr12__110220889-110271212	chr12:110220889-110271212_sliding:36638-36688	0.99607015
chr11__69467843-69490184	chr11:69467843-69490184_sliding:19015-19065	0.9967179
chr11__69467843-69490184	chr11:69467843-69490184_sliding:18974-19024	0.9975795
chr10__48169664-48175810	chr10:48169664-48175810_sliding:3177-3227	0.997656
chr12__49950326-49961936	chr12:49950326-49961936_sliding:9525-9575	0.997021
chr10__47253594-47259683	chr10:47253594-47259683_sliding:3125-3175	0.99752253
chr7__105245513-105517050	chr7:105245513-105517050_sliding:198600-198650	0.99605334
chr7__105245513-105517050	chr7:105245513-105517050_sliding:113071-113121	0.99735487
chr7__105245513-105517050	chr7:105245513-105517050_sliding:223693-223743	0.9961559
chr12__27932952-27955973	chr12:27932952-27955973_sliding:9797-9847	0.99602157
chr19__45349431-45392485	chr19:45349431-45392485_sliding:1500-1550	0.9961506
chr7__89511666-89840949	chr7:89511666-89840949_sliding:93586-93636	0.99759406
chr18__9334764-9402418	chr18:9334764-9402418_sliding:209-259	0.99828523
chr1__36602172-36615098	chr1:36602172-36615098_sliding:11788-11838	0.99738616
chr11__125034582-125303285	chr11:125034582-125303285_sliding:188421-188471	0.99658656
chr17__78325627-78388968	chr17:78325627-78388968_sliding:51487-51537	0.99601537
chr17__78325627-78388968	chr17:78325627-78388968_sliding:19532-19582	0.9985261
chr15__81299373-81441516	chr15:81299373-81441516_sliding:127674-127724	0.9985489
chr15__81299373-81441516	chr15:81299373-81441516_sliding:54837-54887	0.9973425
chr14__61346431-61449303	chr14:61346431-61449303_sliding:101133-101183	0.9977169
chr1__148555978-148596267	chr1:148555978-148596267_sliding:650-700	0.9963421
chr19__42470733-42501649	chr19:42470733-42501649_sliding:11394-11444	0.99715614
chr1__10696660-10856707	chr1:10696660-10856707_sliding:89296-89346	0.9965693
chr1__10696660-10856707	chr1:10696660-10856707_sliding:63656-63706	0.9964014
chr1__10696660-10856707	chr1:10696660-10856707_sliding:102058-102108	0.99855167
chrX__51546102-51645453	chrX:51546102-51645453_sliding:35111-35161	0.99663156
chr1__43232939-43263968	chr1:43232939-43263968_sliding:18094-18144	0.9977169
chrX__130192215-130223857	chrX:130192215-130223857_sliding:25644-25694	0.99612707
chr19__17982781-18005983	chr19:17982781-18005983_sliding:20927-20977	0.99626607
chr16__4896665-4932361	chr16:4896665-4932361_sliding:21454-21504	0.9964277
chr16__4896665-4932361	chr16:4896665-4932361_sliding:33745-33795	0.99716324
chr12__21788275-21910791	chr12:21788275-21910791_sliding:38386-38436	0.9960116
chr17__37415383-37558776	chr17:37415383-37558776_sliding:137487-137537	0.99655956
chr14__102018557-102026768	chr14:102018557-102026768_sliding:2764-2814	0.9960068
chr11__107373451-107436472	chr11:107373451-107436472_sliding:43271-43321	0.99630284
chr17__79506910-79520987	chr17:79506910-79520987_sliding:1504-1554	0.9961683
chr12__97379433-97579387	chr12:97379433-97579387_sliding:248-298	0.9961582
chr17__27400527-27507430	chr17:27400527-27507430_sliding:63636-63686	0.9967308
chr17__27400527-27507430	chr17:27400527-27507430_sliding:89259-89309	0.99701107
chr17__27400527-27507430	chr17:27400527-27507430_sliding:103451-103501	0.9962728
chr10__102288828-102319755	chr10:102288828-102319755_sliding:16982-17032	0.99670935
chr10__102288828-102319755	chr10:102288828-102319755_sliding:25083-25133	0.99656564
chr11__1411128-1483919	chr11:1411128-1483919_sliding:15838-15888	0.99607205
chr16__70721341-70835064	chr16:70721341-70835064_sliding:78565-78615	0.9973405
chr16__70721341-70835064	chr16:70721341-70835064_sliding:75061-75111	0.9985671
chr1__28832454-28865812	chr1:28832454-28865812_sliding:12890-12940	0.9963781
chr14__100800126-100820398	chr14:100800126-100820398_sliding:8650-8700	0.9969543
chr12__133398772-133532890	chr12:133398772-133532890_sliding:94963-95013	0.9970842
chr19__45409010-45412650	chr19:45409010-45412650_sliding:1473-1523	0.9968849
chr14__33404138-34273382	chr14:33404138-34273382_sliding:528467-528517	0.99650466
chr14__33404138-34273382	chr14:33404138-34273382_sliding:70748-70798	0.9970394
chr14__33404138-34273382	chr14:33404138-34273382_sliding:692667-692717	0.9973864
chr11__65383243-65404910	chr11:65383243-65404910_sliding:6493-6543	0.99850476
chr15__38544526-38649450	chr15:38544526-38649450_sliding:37983-38033	0.99615294
chr1__6673744-6684093	chr1:6673744-6684093_sliding:1060-1110	0.9970613
chr1__879583-894689	chr1:879583-894689_sliding:9486-9536	0.99744487
chr1__879583-894689	chr1:879583-894689_sliding:14642-14692	0.99632984
chr11__64889251-64902004	chr11:64889251-64902004_sliding:4458-4508	0.9965215
chr11__63606399-63678491	chr11:63606399-63678491_sliding:36694-36744	0.99728274
chr17__17746827-17875736	chr17:17746827-17875736_sliding:121110-121160	0.9973385
chr16__34427060-34430032	chr16:34427060-34430032_sliding:1918-1968	0.9973774
chr1__24291293-24307417	chr1:24291293-24307417_sliding:930-980	0.9992786
chr14__97263640-97398059	chr14:97263640-97398059_sliding:756-806	0.99652964
chr11__111597631-111637151	chr11:111597631-111637151_sliding:31944-31994	0.99625456
chr10__46994086-47005643	chr10:46994086-47005643_sliding:699-749	0.996238
chr7__145813452-148118090	chr7:145813452-148118090_sliding:2201611-2201661	0.9972421
chr7__145813452-148118090	chr7:145813452-148118090_sliding:1738126-1738176	0.9972704
chr7__143078172-143088204	chr7:143078172-143088204_sliding:7549-7599	0.9970241
chr12__3068495-3149839	chr12:3068495-3149839_sliding:3769-3819	0.9970937
chr12__3068495-3149839	chr12:3068495-3149839_sliding:55540-55590	0.99762255
chr19__34286837-34306668	chr19:34286837-34306668_sliding:1739-1789	0.99621236
chr12__58213709-58240522	chr12:58213709-58240522_sliding:105-155	0.9984768
chr15__74495045-74513896	chr15:74495045-74513896_sliding:11471-11521	0.9982237
chr12__54519881-54526627	chr12:54519881-54526627_sliding:1958-2008	0.9972627
chr15__58430367-58478110	chr15:58430367-58478110_sliding:44410-44460	0.99693406
chr10__320129-735683	chr10:320129-735683_sliding:62574-62624	0.99658763
chr10__320129-735683	chr10:320129-735683_sliding:52720-52770	0.9981565
chr10__320129-735683	chr10:320129-735683_sliding:142348-142398	0.9973748
chr10__320129-735683	chr10:320129-735683_sliding:362637-362687	0.9976156
chr10__320129-735683	chr10:320129-735683_sliding:346348-346398	0.9960867
chr10__320129-735683	chr10:320129-735683_sliding:2277-2327	0.99682474
chr11__11292422-11643552	chr11:11292422-11643552_sliding:189008-189058	0.9978015
chr16__11641852-11730237	chr16:11641852-11730237_sliding:86765-86815	0.9963775
chr1__29656131-29676626	chr1:29656131-29676626_sliding:7271-7321	0.9972255
chr7__6485583-6523873	chr7:6485583-6523873_sliding:34966-35016	0.99606884
chr12__42852139-42984157	chr12:42852139-42984157_sliding:114848-114898	0.9964987
chr12__42852139-42984157	chr12:42852139-42984157_sliding:124089-124139	0.99754614
chr17__18601310-18639431	chr17:18601310-18639431_sliding:8747-8797	0.9972699
chr15__101459419-101610317	chr15:101459419-101610317_sliding:138609-138659	0.9965192
chr15__101459419-101610317	chr15:101459419-101610317_sliding:54042-54092	0.9966697
chr15__101459419-101610317	chr15:101459419-101610317_sliding:91573-91623	0.99606353
chr11__46624410-46639459	chr11:46624410-46639459_sliding:660-710	0.99763906
chr7__4836685-4923350	chr7:4836685-4923350_sliding:58349-58399	0.99747294
chr1__47023089-47082515	chr1:47023089-47082515_sliding:339-389	0.99618405
chr10__34398487-35104253	chr10:34398487-35104253_sliding:569509-569559	0.9963821
chr10__34398487-35104253	chr10:34398487-35104253_sliding:75155-75205	0.99719656
chr10__34398487-35104253	chr10:34398487-35104253_sliding:178528-178578	0.9964941
chr15__62682724-63136830	chr15:62682724-63136830_sliding:65889-65939	0.9968335
chr19__489175-505347	chr19:489175-505347_sliding:7257-7307	0.9970481
chr12__31264585-31359088	chr12:31264585-31359088_sliding:88728-88778	0.99608636
chr12__31264585-31359088	chr12:31264585-31359088_sliding:87251-87301	0.9971992
chr16__8946798-8962866	chr16:8946798-8962866_sliding:7248-7298	0.9968503
chr14__19553364-19590078	chr14:19553364-19590078_sliding:19-69	0.99683493
chr1__147013181-147098017	chr1:147013181-147098017_sliding:59000-59050	0.99686927
chr12__77271972-77274132	chr12:77271972-77274132_sliding:1440-1490	0.997405
chr1__1592938-1624167	chr1:1592938-1624167_sliding:23070-23120	0.9965012
chr19__14416269-14481008	chr19:14416269-14481008_sliding:36571-36621	0.9969997
chr1__231762560-232177018	chr1:231762560-232177018_sliding:2507-2557	0.9963057
chr14__103058997-103196913	chr14:103058997-103196913_sliding:69875-69925	0.9961836
chr15__45879548-45968512	chr15:45879548-45968512_sliding:47578-47628	0.99729306
chr7__130626518-130794935	chr7:130626518-130794935_sliding:159108-159158	0.9966234
chr16__78133309-79246564	chr16:78133309-79246564_sliding:603730-603780	0.9984811
chr16__78133309-79246564	chr16:78133309-79246564_sliding:113383-113433	0.99619627
chr16__78133309-79246564	chr16:78133309-79246564_sliding:363345-363395	0.9979243
chr16__78133309-79246564	chr16:78133309-79246564_sliding:1095063-1095113	0.9976351
chr16__78133309-79246564	chr16:78133309-79246564_sliding:183867-183917	0.99631613
chr19__1905212-1926016	chr19:1905212-1926016_sliding:4292-4342	0.9969495
chr19__1905212-1926016	chr19:1905212-1926016_sliding:4659-4709	0.9961976
chr19__1905212-1926016	chr19:1905212-1926016_sliding:8271-8321	0.99814343
chr13__96453833-96705736	chr13:96453833-96705736_sliding:250865-250915	0.9973489
chr13__96453833-96705736	chr13:96453833-96705736_sliding:133-183	0.9975756
chr10__50184598-50201091	chr10:50184598-50201091_sliding:11579-11629	0.99669313
chr18__46065416-46389588	chr18:46065416-46389588_sliding:183817-183867	0.99686134
chr1__2115902-2144159	chr1:2115902-2144159_sliding:8222-8272	0.9969687
chr1__2115902-2144159	chr1:2115902-2144159_sliding:21245-21295	0.99823725
chr7__76607933-76673092	chr7:76607933-76673092_sliding:24729-24779	0.999042
chr17__18012019-18083116	chr17:18012019-18083116_sliding:53191-53241	0.996163
chr17__18012019-18083116	chr17:18012019-18083116_sliding:50046-50096	0.99728
chr10__16555741-16564004	chr10:16555741-16564004_sliding:311-361	0.9980507
chr1__202696525-202778598	chr1:202696525-202778598_sliding:42668-42718	0.9961455
chr19__12154619-12167127	chr19:12154619-12167127_sliding:3351-3401	0.99638426
chr12__8834195-8935691	chr12:8834195-8935691_sliding:17158-17208	0.9971205
chr12__113909807-113918429	chr12:113909807-113918429_sliding:443-493	0.99762005
chr12__113909807-113918429	chr12:113909807-113918429_sliding:3807-3857	0.9965576
chr17__80416055-80448413	chr17:80416055-80448413_sliding:5310-5360	0.9972473
chr1__22148737-22263790	chr1:22148737-22263790_sliding:9612-9662	0.9968431
chr1__22148737-22263790	chr1:22148737-22263790_sliding:30884-30934	0.9974686
chr1__22148737-22263790	chr1:22148737-22263790_sliding:5795-5845	0.9964546
chr1__35525386-35581460	chr1:35525386-35581460_sliding:19595-19645	0.99654514
chr1__35525386-35581460	chr1:35525386-35581460_sliding:19744-19794	0.99879634
chrX__112859586-113181506	chrX:112859586-113181506_sliding:97958-98008	0.9972493
chr14__77607025-77609339	chr14:77607025-77609339_sliding:1244-1294	0.99676824
chr7__75132253-75157478	chr7:75132253-75157478_sliding:574-624	0.9969194
chr11__10326226-10328944	chr11:10326226-10328944_sliding:1008-1058	0.99705803
chr12__122215663-122241309	chr12:122215663-122241309_sliding:8988-9038	0.9995814
chr12__122215663-122241309	chr12:122215663-122241309_sliding:2588-2638	0.9980494
chr12__122215663-122241309	chr12:122215663-122241309_sliding:23384-23434	0.99709
chr19__50360226-50362546	chr19:50360226-50362546_sliding:76-126	0.9967173
chr11__64358112-64369820	chr11:64358112-64369820_sliding:2674-2724	0.99708015
chr1__1477052-1510249	chr1:1477052-1510249_sliding:32577-32627	0.99663746
chr14__105287537-105290055	chr14:105287537-105290055_sliding:1457-1507	0.9967855
chr11__76386122-76414239	chr11:76386122-76414239_sliding:11539-11589	0.99649507
chr17__80693450-80709073	chr17:80693450-80709073_sliding:2404-2454	0.9980661
chr14__30045686-30661104	chr14:30045686-30661104_sliding:590337-590387	0.9962708
chr14__30045686-30661104	chr14:30045686-30661104_sliding:398140-398190	0.9973756
chr17__18231186-18266856	chr17:18231186-18266856_sliding:31361-31411	0.9968305
chrX__28605515-29974840	chrX:28605515-29974840_sliding:1080858-1080908	0.9968927
chrX__107683073-107940775	chrX:107683073-107940775_sliding:646-696	0.99613416
chr11__44087474-44105772	chr11:44087474-44105772_sliding:685-735	0.99666375
chr1__228395830-228566577	chr1:228395830-228566577_sliding:99975-100025	0.99710935
chr1__228395830-228566577	chr1:228395830-228566577_sliding:126868-126918	0.9972658
chr1__228395830-228566577	chr1:228395830-228566577_sliding:137061-137111	0.9968105
chr1__228395830-228566577	chr1:228395830-228566577_sliding:155131-155181	0.9962747
chr15__64199234-64364232	chr15:64199234-64364232_sliding:157795-157845	0.9970956
chr14__50064192-50065882	chr14:50064192-50065882_sliding:636-686	0.9970094
chr15__68499329-68549549	chr15:68499329-68549549_sliding:46699-46749	0.99696165
chr12__66516841-66524548	chr12:66516841-66524548_sliding:196-246	0.9973584
chr13__34392185-34540695	chr13:34392185-34540695_sliding:73-123	0.99687505
chr13__30914406-30951282	chr13:30914406-30951282_sliding:6532-6582	0.99672925
chr1__230838268-230850043	chr1:230838268-230850043_sliding:3982-4032	0.99711007
chr19__3610638-3626813	chr19:3610638-3626813_sliding:9128-9178	0.9964896
chr16__2510080-2514964	chr16:2510080-2514964_sliding:466-516	0.99743843
chr10__105156404-105206049	chr10:105156404-105206049_sliding:46455-46505	0.9962567
chr12__133264191-133297276	chr12:133264191-133297276_sliding:29372-29422	0.99776185
chr15__85923801-86292586	chr15:85923801-86292586_sliding:335-385	0.99624866
chr15__85923801-86292586	chr15:85923801-86292586_sliding:327908-327958	0.9971902
chr7__150688082-150711676	chr7:150688082-150711676_sliding:20821-20871	0.99715734
chr12__18836102-18890991	chr12:18836102-18890991_sliding:39508-39558	0.99669373
chr1__103228877-103319398	chr1:103228877-103319398_sliding:59672-59722	0.99655366
chr16__57392683-57400102	chr16:57392683-57400102_sliding:1685-1735	0.996653
chr11__45950870-46142985	chr11:45950870-46142985_sliding:187839-187889	0.9962185
chr11__45950870-46142985	chr11:45950870-46142985_sliding:191116-191166	0.9980483
chr19__42751723-42759309	chr19:42751723-42759309_sliding:1236-1286	0.9976937
chr11__104896169-104972158	chr11:104896169-104972158_sliding:45828-45878	0.99674076
chr11__19372270-20143144	chr11:19372270-20143144_sliding:714562-714612	0.9970638
chr11__19372270-20143144	chr11:19372270-20143144_sliding:170180-170230	0.99736845
chr11__115039937-115375675	chr11:115039937-115375675_sliding:1318-1368	0.99659675
chr16__838045-850737	chr16:838045-850737_sliding:12183-12233	0.99614453
chr15__83594635-83772195	chr15:83594635-83772195_sliding:26891-26941	0.99706036
chr15__83594635-83772195	chr15:83594635-83772195_sliding:75752-75802	0.99827826
chr12__109915206-109974507	chr12:109915206-109974507_sliding:275-325	0.9964079
chr7__45197389-45225901	chr7:45197389-45225901_sliding:20825-20875	0.9960122
chr12__54356091-54368740	chr12:54356091-54368740_sliding:8089-8139	0.99690706
chr17__72209652-72258155	chr17:72209652-72258155_sliding:33045-33095	0.9977576
chr7__72023728-72298777	chr7:72023728-72298777_sliding:156-206	0.9989649
chr14__93651317-93684932	chr14:93651317-93684932_sliding:22248-22298	0.9974166
chrX__47863733-47869126	chrX:47863733-47869126_sliding:4033-4083	0.9964749
chr1__162601162-162757190	chr1:162601162-162757190_sliding:19268-19318	0.99793327
chr19__58944180-58951589	chr19:58944180-58951589_sliding:181-231	0.99724174
chr19__6372443-6375042	chr19:6372443-6375042_sliding:741-791	0.99770015
chr14__88649112-88793251	chr14:88649112-88793251_sliding:100226-100276	0.99622333
chr15__52043757-52108565	chr15:52043757-52108565_sliding:25523-25573	0.9977755
chr7__158330186-158332571	chr7:158330186-158332571_sliding:1545-1595	0.99658316
chr12__53290976-53343738	chr12:53290976-53343738_sliding:52641-52691	0.9967758
chr13__99853027-100038688	chr13:99853027-100038688_sliding:142817-142867	0.9967541
chr7__55433140-55501435	chr7:55433140-55501435_sliding:62494-62544	0.99785125
chr16__81772701-81991899	chr16:81772701-81991899_sliding:176648-176698	0.99682415
chr1__6051525-6161253	chr1:6051525-6161253_sliding:45828-45878	0.9960588
chr1__6051525-6161253	chr1:6051525-6161253_sliding:15679-15729	0.999173
chr17__20446793-20454276	chr17:20446793-20454276_sliding:6265-6315	0.9967026
chr17__18872101-18908117	chr17:18872101-18908117_sliding:24140-24190	0.9961306
chr15__22892004-23006016	chr15:22892004-23006016_sliding:661-711	0.996182
chr12__123868319-123893905	chr12:123868319-123893905_sliding:4997-5047	0.99619555
chr17__7975953-7991021	chr17:7975953-7991021_sliding:10433-10483	0.9976573
chr13__103436630-103451357	chr13:103436630-103451357_sliding:8237-8287	0.99628
chr18__641319-658340	chr18:641319-658340_sliding:837-887	0.9979565
chr7__140218219-140373793	chr7:140218219-140373793_sliding:114748-114798	0.99634594
chrX__17546557-17605281	chrX:17546557-17605281_sliding:52999-53049	0.99657935
chr10__72192070-72207707	chr10:72192070-72207707_sliding:8527-8577	0.99672383
chr10__103370422-103455052	chr10:103370422-103455052_sliding:43827-43877	0.9970983
chr19__617222-633597	chr19:617222-633597_sliding:12037-12087	0.99649173
chr17__19349245-19350169	chr17:19349245-19350169_sliding:64-114	0.99665123
chr1__68962358-69004310	chr1:68962358-69004310_sliding:595-645	0.9973379
chr10__101286837-101288018	chr10:101286837-101288018_sliding:363-413	0.998073
chr18__47349182-47721463	chr18:47349182-47721463_sliding:65969-66019	0.99613273
chr18__47349182-47721463	chr18:47349182-47721463_sliding:303457-303507	0.9960849
chr18__47349182-47721463	chr18:47349182-47721463_sliding:335064-335114	0.9970329
chr1__43990857-44089343	chr1:43990857-44089343_sliding:6680-6730	0.9960522
chr1__43990857-44089343	chr1:43990857-44089343_sliding:48244-48294	0.9963727
chr17__25993774-25999829	chr17:25993774-25999829_sliding:1458-1508	0.99670887
chr11__46299211-46342972	chr11:46299211-46342972_sliding:16672-16722	0.99731857
chr11__13983913-14289646	chr11:13983913-14289646_sliding:276164-276214	0.99610656
chr11__13983913-14289646	chr11:13983913-14289646_sliding:20584-20634	0.9963253
chr11__13983913-14289646	chr11:13983913-14289646_sliding:69518-69568	0.9964729
chr19__47616530-47713886	chr19:47616530-47713886_sliding:94298-94348	0.99622333
chr7__121968522-122080410	chr7:121968522-122080410_sliding:895-945	0.9960068
chr17__29898160-29902678	chr17:29898160-29902678_sliding:3707-3757	0.997224
chr17__74077086-74117657	chr17:74077086-74117657_sliding:38900-38950	0.9960969
chr17__74077086-74117657	chr17:74077086-74117657_sliding:32048-32098	0.9981939
chr12__49578578-49583107	chr12:49578578-49583107_sliding:593-643	0.9963934
chr16__69345258-69358949	chr16:69345258-69358949_sliding:9486-9536	0.9971265
chr1__206317458-206332104	chr1:206317458-206332104_sliding:1511-1561	0.9972939
chr17__7328933-7330887	chr17:7328933-7330887_sliding:971-1021	0.99760383
chr15__91498099-91506349	chr15:91498099-91506349_sliding:2336-2386	0.9970893
chr16__31102162-31107301	chr16:31102162-31107301_sliding:456-506	0.9966828
chr17__20550599-20585112	chr17:20550599-20585112_sliding:4868-4918	0.9972574
chr10__125333742-125343283	chr10:125333742-125343283_sliding:6355-6405	0.99673414
chr19__49340353-49371889	chr19:49340353-49371889_sliding:14984-15034	0.9988587
chr7__98475555-98610866	chr7:98475555-98610866_sliding:459-509	0.9968155
chr13__20532809-20665968	chr13:20532809-20665968_sliding:649-699	0.9989556
chr15__42140344-42186275	chr15:42140344-42186275_sliding:41807-41857	0.9965305
chr14__24583403-24594451	chr14:24583403-24594451_sliding:9563-9613	0.9962392
chr7__3341079-4308632	chr7:3341079-4308632_sliding:265671-265721	0.997255
chr7__3341079-4308632	chr7:3341079-4308632_sliding:712285-712335	0.99611014
chr7__3341079-4308632	chr7:3341079-4308632_sliding:265567-265617	0.9961326
chr7__3341079-4308632	chr7:3341079-4308632_sliding:935346-935396	0.9964258
chr7__3341079-4308632	chr7:3341079-4308632_sliding:867315-867365	0.99616086
chr7__3341079-4308632	chr7:3341079-4308632_sliding:773817-773867	0.99673754
chr7__3341079-4308632	chr7:3341079-4308632_sliding:901523-901573	0.99680555
chr7__3341079-4308632	chr7:3341079-4308632_sliding:608096-608146	0.99600655
chr19__405437-409139	chr19:405437-409139_sliding:904-954	0.99672544
chr1__71547006-71955652	chr1:71547006-71955652_sliding:19352-19402	0.99732757
chr17__3907738-4046314	chr17:3907738-4046314_sliding:90109-90159	0.99603146
chr17__3907738-4046314	chr17:3907738-4046314_sliding:342-392	0.9963086
chr11__119981982-120056237	chr11:119981982-120056237_sliding:67355-67405	0.99602
chr16__65614570-65680850	chr16:65614570-65680850_sliding:56370-56420	0.99681985
chr16__31445568-31454346	chr16:31445568-31454346_sliding:7149-7199	0.9964641
chr11__126891648-126923448	chr11:126891648-126923448_sliding:26698-26748	0.99617994
chr1__1152287-1167411	chr1:1152287-1167411_sliding:14491-14541	0.997577
chr11__576485-612222	chr11:576485-612222_sliding:18943-18993	0.9970981
chr11__576485-612222	chr11:576485-612222_sliding:33994-34044	0.9965276
chr11__576485-612222	chr11:576485-612222_sliding:33110-33160	0.9983278
chr7__106012696-106410653	chr7:106012696-106410653_sliding:73493-73543	0.9966336
chr15__28356185-28567298	chr15:28356185-28567298_sliding:10352-10402	0.99613744
chr19__39109734-39127595	chr19:39109734-39127595_sliding:1138-1188	0.99644357
chr7__135413095-135433594	chr7:135413095-135433594_sliding:20188-20238	0.996888
chrX__24167289-24234372	chrX:24167289-24234372_sliding:171-221	0.9972133
chrX__24167289-24234372	chrX:24167289-24234372_sliding:26693-26743	0.9974565
chr11__60989687-61018929	chr11:60989687-61018929_sliding:16778-16828	0.99680907
chr19__42829760-42882921	chr19:42829760-42882921_sliding:28029-28079	0.9964747
chr19__42829760-42882921	chr19:42829760-42882921_sliding:569-619	0.99611545
chr19__42829760-42882921	chr19:42829760-42882921_sliding:33042-33092	0.9978346
chr1__112223251-112298446	chr1:112223251-112298446_sliding:28408-28458	0.9966994
chr7__50657759-50861159	chr7:50657759-50861159_sliding:163644-163694	0.99683017
chr7__50657759-50861159	chr7:50657759-50861159_sliding:144576-144626	0.99635446
chr7__50657759-50861159	chr7:50657759-50861159_sliding:170319-170369	0.9973484
chr7__50657759-50861159	chr7:50657759-50861159_sliding:10774-10824	0.9980234
chr17__76106538-76128488	chr17:76106538-76128488_sliding:4409-4459	0.9967173
chr17__76106538-76128488	chr17:76106538-76128488_sliding:16913-16963	0.9964736
chr16__65266958-65466723	chr16:65266958-65466723_sliding:2644-2694	0.99637187
chr16__65266958-65466723	chr16:65266958-65466723_sliding:191662-191712	0.9962065
chr1__65210777-65298915	chr1:65210777-65298915_sliding:42493-42543	0.9960406
chr12__132680923-132905935	chr12:132680923-132905935_sliding:13295-13345	0.9973367
chr12__132680923-132905935	chr12:132680923-132905935_sliding:20927-20977	0.9982254
chr12__132680923-132905935	chr12:132680923-132905935_sliding:218139-218189	0.99644643
chr12__26274923-26452223	chr12:26274923-26452223_sliding:104958-105008	0.99610764
chr14__104029298-104152261	chr14:104029298-104152261_sliding:117180-117230	0.9972362
chr18__11688954-11885684	chr18:11688954-11885684_sliding:192669-192719	0.9972626
chr18__11688954-11885684	chr18:11688954-11885684_sliding:252-302	0.9970818
chr10__25137535-25241533	chr10:25137535-25241533_sliding:93724-93774	0.9972894
chr12__50184928-50222533	chr12:50184928-50222533_sliding:284-334	0.99605185
chr12__50184928-50222533	chr12:50184928-50222533_sliding:7670-7720	0.99704957
chr7__157128074-157210133	chr7:157128074-157210133_sliding:65725-65775	0.99634004
chr7__157128074-157210133	chr7:157128074-157210133_sliding:11757-11807	0.9964103
chr13__99336054-99404908	chr13:99336054-99404908_sliding:25659-25709	0.99778336
chr10__15139178-15181817	chr10:15139178-15181817_sliding:11290-11340	0.99628866
chr12__46123447-46301823	chr12:46123447-46301823_sliding:159785-159835	0.99734074
chr12__124247041-124420753	chr12:124247041-124420753_sliding:116006-116056	0.9975789
chr16__19125323-19184900	chr16:19125323-19184900_sliding:54115-54165	0.99760085
chr19__18263967-18288927	chr19:18263967-18288927_sliding:18899-18949	0.99659157
chr19__18263967-18288927	chr19:18263967-18288927_sliding:17615-17665	0.9960932
chr7__55503748-55640681	chr7:55503748-55640681_sliding:100375-100425	0.9967505
chr7__55503748-55640681	chr7:55503748-55640681_sliding:68460-68510	0.9970872
chr15__45462541-45492156	chr15:45462541-45492156_sliding:29218-29268	0.99748045
chr7__148395005-148498128	chr7:148395005-148498128_sliding:75603-75653	0.9976853
chr7__148395005-148498128	chr7:148395005-148498128_sliding:70128-70178	0.9961515
chr16__4780115-4802566	chr16:4780115-4802566_sliding:17684-17734	0.9973122
chr16__75032927-75144892	chr16:75032927-75144892_sliding:831-881	0.99633336
chr17__79495421-79504156	chr17:79495421-79504156_sliding:4571-4621	0.99845743
chr10__119000603-119038941	chr10:119000603-119038941_sliding:11698-11748	0.99647456
chr7__127990378-128001739	chr7:127990378-128001739_sliding:9616-9666	0.99719596
chr17__80709939-80900724	chr17:80709939-80900724_sliding:149014-149064	0.99900156
chr17__80709939-80900724	chr17:80709939-80900724_sliding:160181-160231	0.9968851
chr17__80709939-80900724	chr17:80709939-80900724_sliding:27445-27495	0.9974347
chr1__200374067-200379184	chr1:200374067-200379184_sliding:273-323	0.99671626
chr1__35227026-35253698	chr1:35227026-35253698_sliding:2988-3038	0.9971042
chr11__57252006-57283259	chr11:57252006-57283259_sliding:816-866	0.9962053
chr17__80005777-80009707	chr17:80005777-80009707_sliding:111-161	0.99635434
chr17__80005777-80009707	chr17:80005777-80009707_sliding:1552-1602	0.996381
chr15__45694528-45713617	chr15:45694528-45713617_sliding:689-739	0.9979102
chr15__75917133-75918031	chr15:75917133-75918031_sliding:272-322	0.99867874
chr1__207669491-207813992	chr1:207669491-207813992_sliding:836-886	0.99662375
chr16__8715539-8740081	chr16:8715539-8740081_sliding:11541-11591	0.99699414
chr7__138279029-138386097	chr7:138279029-138386097_sliding:104941-104991	0.9965609
chr17__31340104-32501983	chr17:31340104-32501983_sliding:658187-658237	0.99644643
chr17__31340104-32501983	chr17:31340104-32501983_sliding:18028-18078	0.9962929
chr17__31340104-32501983	chr17:31340104-32501983_sliding:1017821-1017871	0.9966091
chr17__31340104-32501983	chr17:31340104-32501983_sliding:489489-489539	0.9960139
chr17__31340104-32501983	chr17:31340104-32501983_sliding:882693-882743	0.99917954
chr17__31340104-32501983	chr17:31340104-32501983_sliding:656977-657027	0.99910945
chr14__74964872-75079306	chr14:74964872-75079306_sliding:109973-110023	0.99621284
chr14__74964872-75079306	chr14:74964872-75079306_sliding:85976-86026	0.9960173
chr10__61548520-61666414	chr10:61548520-61666414_sliding:847-897	0.99668604
chr13__24553943-24881212	chr13:24553943-24881212_sliding:82224-82274	0.99736905
chr14__24898491-24910540	chr14:24898491-24910540_sliding:7875-7925	0.99677014
chr1__38474929-38490496	chr1:38474929-38490496_sliding:3534-3584	0.99666363
chr18__29409135-29533099	chr18:29409135-29533099_sliding:69655-69705	0.9974927
chr12__49388931-49393092	chr12:49388931-49393092_sliding:1968-2018	0.9981876
chr12__112464499-112546826	chr12:112464499-112546826_sliding:279-329	0.9963889
chr16__1494934-1525581	chr16:1494934-1525581_sliding:29106-29156	0.99674773
chr16__86508134-86542705	chr16:86508134-86542705_sliding:31755-31805	0.99835455
chr19__6436089-6465214	chr19:6436089-6465214_sliding:270-320	0.9963727
chrX__128872949-128903514	chrX:128872949-128903514_sliding:6255-6305	0.9964665
chr12__133707569-133778955	chr12:133707569-133778955_sliding:50591-50641	0.9971718
chr17__27900486-27921072	chr17:27900486-27921072_sliding:16947-16997	0.9968677
chr15__23043276-23100005	chr15:23043276-23100005_sliding:13192-13242	0.9969952
chr12__131112860-131200826	chr12:131112860-131200826_sliding:65966-66016	0.9965004
chr12__131112860-131200826	chr12:131112860-131200826_sliding:53171-53221	0.9966382
chr14__91006931-91282823	chr14:91006931-91282823_sliding:263483-263533	0.99617493
chr14__91006931-91282823	chr14:91006931-91282823_sliding:25775-25825	0.99686676
chr14__91006931-91282823	chr14:91006931-91282823_sliding:33369-33419	0.99614966
chr12__49962000-50038449	chr12:49962000-50038449_sliding:27338-27388	0.99608874
chr16__2389150-2476700	chr16:2389150-2476700_sliding:2117-2167	0.99737763
chr16__2389150-2476700	chr16:2389150-2476700_sliding:34814-34864	0.99616563
chr16__68392230-68482591	chr16:68392230-68482591_sliding:66892-66942	0.99864465
chr11__126225534-126310239	chr11:126225534-126310239_sliding:61175-61225	0.9986771
chr11__126225534-126310239	chr11:126225534-126310239_sliding:58276-58326	0.99602
chr1__31838471-31849697	chr1:31838471-31849697_sliding:7199-7249	0.99614584
chr7__6448756-6523821	chr7:6448756-6523821_sliding:34914-34964	0.99606884
chr19__30094923-30108144	chr19:30094923-30108144_sliding:6614-6664	0.99604756
chr17__11501747-11873065	chr17:11501747-11873065_sliding:272641-272691	0.9968393
chr17__11501747-11873065	chr17:11501747-11873065_sliding:335389-335439	0.99623126
chr1__150670535-150693364	chr1:150670535-150693364_sliding:28-78	0.9968635
chr1__68297985-68668670	chr1:68297985-68668670_sliding:160375-160425	0.9971507
chr1__68297985-68668670	chr1:68297985-68668670_sliding:1175-1225	0.99674356
chr11__76839309-76926284	chr11:76839309-76926284_sliding:74275-74325	0.99745566
chr11__74459912-74553458	chr11:74459912-74553458_sliding:34636-34686	0.9968933
chrX__48689503-48694035	chrX:48689503-48694035_sliding:153-203	0.9981717
chr1__118496483-118727846	chr1:118496483-118727846_sliding:41420-41470	0.99600357
chr12__58003962-58013162	chr12:58003962-58013162_sliding:5181-5231	0.9962882
chr1__108507064-108537229	chr1:108507064-108537229_sliding:1108-1158	0.99727434
chr7__72418119-72425329	chr7:72418119-72425329_sliding:461-511	0.99670947
chr10__61410522-61495760	chr10:61410522-61495760_sliding:26796-26846	0.99645543
chr10__135168657-135171529	chr10:135168657-135171529_sliding:357-407	0.9968652
chr10__135168657-135171529	chr10:135168657-135171529_sliding:356-406	0.9983601
chr15__79603403-79704334	chr15:79603403-79704334_sliding:875-925	0.99609405
chr15__79603403-79704334	chr15:79603403-79704334_sliding:5486-5536	0.9977658
chr7__73097354-73119491	chr7:73097354-73119491_sliding:19658-19708	0.99653876
chr12__68042117-68059186	chr12:68042117-68059186_sliding:186-236	0.997905
chr16__87360592-87425748	chr16:87360592-87425748_sliding:7940-7990	0.9968736
[truncated: 1,991 more rows]
